# Supplementary material for: Proteome Profiling of Exosomes Purified from a Small Amount of Human Serum: The Problem of Co-Purified Serum Components
Source: Proteomes. 2019 Apr 28;7(2):18. doi: 10.3390/proteomes7020018 (PMC6630217; doi:10.3390/proteomes7020018)
Supplement: Supplementary file 1 [file proteomes-07-00018-s001.zip]

Archive with 2 entries (2 files):
- Supplementary Material/Supplementary Figure S1.pdf
- Supplementary Material/Supplementary Material Tables S1-S4.xlsx
