# Supplementary material for: Proteome Profiling of Exosomes Purified from a Small Amount of Human Serum: The Problem of Co-Purified Serum Components
Source: Proteomes. 2019 Apr 28;7(2):18. doi: 10.3390/proteomes7020018 (PMC6630217; doi:10.3390/proteomes7020018)
Supplement: Supplementary file 1 [file proteomes-07-00018-s001.zip › Supplementary Material/Supplementary Material Tables S1-S4.xlsx]

## Sheet: Table_S1
Table S1. Proteins and their peptides identified in either F7 and F9 SEC fractions
Accession	Protein description	Gene Symbol	# peptides / Sequence of peptides	Coverage [%]	# AAs	MW [kDa]	calc. pI
Q99943	1-acyl-sn-glycerol-3-phosphate acyltransferase alpha OS=Homo sapiens OX=9606 GN=AGPAT1 PE=1 SV=2	AGPAT1	1	4	283	31.7	9.38
			YLYGIRVEVR
O75038	1-phosphatidylinositol 4,5-bisphosphate phosphodiesterase eta-2 OS=Homo sapiens OX=9606 GN=PLCH2 PE=2 SV=3	PLCH2	1	1	1416	154.6	7.84
			cMGAMQEGmQmVK
P08865	40S ribosomal protein SA OS=Homo sapiens OX=9606 GN=RPSA PE=1 SV=4	RPSA	1	2	295	32.8	4.87
			mRGTISR
P50406	5-hydroxytryptamine receptor 6 OS=Homo sapiens OX=9606 GN=HTR6 PE=1 SV=1	HTR6	1	3	440	46.9	8.92
			YLLILSPLRYK
P46777	60S ribosomal protein L5 OS=Homo sapiens OX=9606 GN=RPL5 PE=1 SV=3	RPL5	1	2	297	34.3	9.72
			VFGALK
O43423	Acidic leucine-rich nuclear phosphoprotein 32 family member C OS=Homo sapiens OX=9606 GN=ANP32C PE=2 SV=1	ANP32C	1	3	234	26.7	4.21
			QLENLK
Q8N3C0	Activating signal cointegrator 1 complex subunit 3 OS=Homo sapiens OX=9606 GN=ASCC3 PE=1 SV=3	ASCC3	1	1	2202	251.3	7.09
			IEEKLGK
Q96PN6	Adenylate cyclase type 10 OS=Homo sapiens OX=9606 GN=ADCY10 PE=1 SV=3	ADCY10	1	1	1610	187	7.31
			AKNLLPR
Q15848	Adiponectin OS=Homo sapiens OX=9606 GN=ADIPOQ PE=1 SV=1	ADIPOQ	2	12	244	26.4	5.74
			IFYNQQNHYDGSTGK
			GDIGETGVPGAEGPR
P43652	Afamin OS=Homo sapiens OX=9606 GN=AFM PE=1 SV=1	AFM	15	29	599	69	5.9
			RHPDLSIPELLR
			AESPEVcFNEESPK
			FTDSENVcQER
			HELTDEELQSLFTNFANVVDK
			IAPQLSTEELVSLGEK
			HFQNLGK
			IcAMEGLPQK
			LPNNVLQEK
			TINPAVDHccK
			ESLLNHFLYEVAR
			SDVGFLPPFPTLDPEEK
			DADPDTFFAK
			RPcFESLK
			LcFFYNK
			FLVNLVK
P16112	Aggrecan core protein OS=Homo sapiens OX=9606 GN=ACAN PE=1 SV=3	ACAN	1	1	2530	261.2	4.13
			YPIVSPR
Q6NUM9	All-trans-retinol 13,14-reductase OS=Homo sapiens OX=9606 GN=RETSAT PE=1 SV=2	RETSAT	1	1	610	66.8	8.28
			GGFYPR
P02763	Alpha-1-acid glycoprotein 1 OS=Homo sapiens OX=9606 GN=ORM1 PE=1 SV=1	ORM1	7	41	201	23.5	5.02
			YVGGQEHFAHLLILR
			EQLGEFYEALDcLR
			NWGLSVYADKPETTK
			TYMLAFDVNDEK
			WFYIASAFR
			TEDTIFLR
			SDVVYTDWK
P19652	Alpha-1-acid glycoprotein 2 OS=Homo sapiens OX=9606 GN=ORM2 PE=1 SV=2	ORM2	7	40	201	23.6	5.11
			EQLGEFYEALDcLcIPR
			EHVAHLLFLR
			TLMFGSYLDDEK
			WFYIASAFR
			TEDTIFLR
			SDVMYTDWK
			TLMFGSYLDDEKNWGLSFYADKPETTK
P01011	Alpha-1-antichymotrypsin OS=Homo sapiens OX=9606 GN=SERPINA3 PE=1 SV=2	SERPINA3	14	34	423	47.6	5.52
			AVLDVFEEGTEASAATAVK
			LYGSEAFATDFQDSAAAK
			WEMPFDPQDTHQSR
			MEEVEAMLLPETLK
			DEELScTVVELK
			NLAVSQVVHK
			ITLLSALVETR
			KLINDYVK
			ADLSGITGAR
			EIGELYLPK
			ITDLIK
			EQLSLLDR
			DSLEFR
			LINDYVK
P01009	Alpha-1-antitrypsin OS=Homo sapiens OX=9606 GN=SERPINA1 PE=1 SV=3	SERPINA1	24	62	418	46.7	5.59
			LQHLENELTHDIITK
			DTEEEDFHVDQVTTVK
			TLNQPDSQLQLTTGNGLFLSEGLK
			VFSNGADLSGVTEEAPLK
			GTEAAGAMFLEAIPMSIPPEVK
			LYHSEAFTVNFGDTEEAK
			KLSSWVLLMK
			TDTSHHDQDHPTFNK
			KQINDYVEK
			LGMFNIQHcK
			LSSWVLLMK
			LSITGTYDLK
			SPLFMGK
			FNKPFVFLMIEQNTK
			WERPFEVK
			SASLHLPK
			QINDYVEK
			IVDLVK
			SVLGQLGITK
			FLEDVKK
			AVLTIDEK
			ELDRDTVFALVNYIFFK
			FLEDVK
			VVNPTQK
P04217	Alpha-1B-glycoprotein OS=Homo sapiens OX=9606 GN=A1BG PE=1 SV=4	A1BG	13	35	495	54.2	5.86
			TPGAAANLELIFVGPQHAGNYR
			VTLTcVAPLSGVDFQLR
			IFFHLNAVALGDGGHYTcR
			SGLSTGWTQLSK
			cEGPIPDVTFELLR
			HQFLLTGDTQGR
			NGVAQEPVHLDSPAIK
			SLPAPWLSMAPVSWITPGLK
			cLAPLEGAR
			ATWSGAVLAGR
			LLELTGPK
			GVTFLLR
			ELLVPR
P08697	Alpha-2-antiplasmin OS=Homo sapiens OX=9606 GN=SERPINF2 PE=1 SV=3	SERPINF2	7	18	491	54.5	6.29
			LGNQEPGGQTALK
			WFLLEQPEIQVAHFPFK
			DSFHLDEQFTVPVEMMQAR
			NPNPSAPR
			LQQVLHAGSGPcLPHLLSR
			DFLQSLK
			LFGPDLK
P02765	Alpha-2-HS-glycoprotein OS=Homo sapiens OX=9606 GN=AHSG PE=1 SV=1	AHSG	8	30	367	39.3	5.72
			TVVQPSVGAAAGPVVPPcPGR
			HTLNQIDEVK
			EHAVEGDcDFQLLK
			AQLVPLPPSTYVEFTVSGTDcVAK
			HTFMGVVSLGSPSGEVSHPR
			AHYDLR
			FSVVYAK
			cNLLAEK
P01023	Alpha-2-macroglobulin OS=Homo sapiens OX=9606 GN=A2M PE=1 SV=3	A2M	81	71	1474	163.2	6.46
			LHTEAQIQEEGTVVELTGR
			FSGQLNSHGcFYQQVK
			SPcYGYQWVSEEHEEAHHTAYLVFSPSK
			VDLSFSPSQSLPASHAHLR
			AGAFcLSEDAGLGISSTASLR
			HNVYINGITYTPVSSTNEK
			YSDASDcHGEDSQAFcEK
			QQNAQGGFSSTQDTVVALHALSK
			AVDQSVLLMKPDAELSASSVYNLLPEK
			YNILPEKEEFPFALGVQTLPQTcDEPK
			SLFTDLEAENDVLHcVAFAVPK
			ETTFNSLLcPSGGEVSEELSLK
			EEFPFALGVQTLPQTcDEPK
			VSVQLEASPAFLAVPVEK
			SFVHLEPMSHELPcGHTQTVQAHYILNGGTLLGLK
			KDTVIKPLLVEPEGLEK
			LLLQQVSLPELPGEYSMK
			McPQLQQYEMHGPEGLR
			VVSMDENFHPLNELIPLVYIQDPK
			TEVSSNHVLIYLDK
			VYDYYETDEFAIAEYNAPcSK
			QFSFPLSSEPFQGSYK
			KYSDASDcHGEDSQAFcEK
			TEHPFTVEEFVLPK
			IAQWQSFQLEGGLK
			VSNQTLSLFFTVLQDVPVR
			AAQVTIQSSGTFSSK
			LVHVEEPHTETVR
			SSSNEEVMFLTVQVK
			DMYSFLEDMGLK
			ALLAYAFALAGNQDK
			NEDSLVFVQTDK
			DTVIKPLLVEPEGLEK
			KLSFYYLIMAK
			VTGEGcVYLQTSLK
			AYIFIDEAHITQALIWLSQR
			SDIAPVARLLIYAVLPTGDVIGDSAK
			LLIYAVLPTGDVIGDSAK
			HYDGSYSTFGER
			TGTHGLLVK
			SASNMAIVDVKMVSGFIPLKPTVK
			DNSVHWERPQKPK
			MVSGFIPLKPTVK
			AFQPFFVELTMPYSVIR
			SSGSLLNNAIK
			NQGNTWLTAFVLK
			SASNMAIVDVK
			KDNSVHWERPQKPK
			YDVENcLANK
			GHFSISIPVK
			QGIPFFGQVR
			APVGHFYEPQAPSAEVEMTSYVLLAYLTAQPAPTSEDLTSATNIVK
			VTAAPQSVcALR
			AIGYLNTGYQR
			EQAPHcIcANGR
			VGFYESDVMGR
			NALFcLESAWK
			QTVSWAVTPK
			SIYKPGQTVK
			YGAATFTR
			NQGNTWLTAFVLKTFAQAR
			TAQEGDHGSHVYTK
			LSFYYLIMAK
			LVHVEEPHTETVRK
			SDIAPVAR
			GPTQEFK
			LPPNVVEESAR
			ATVLNYLPK
			QQNAQGGFSSTQDTVVALHALSKYGAATFTR
			SLNEEAVKK
			YNILPEK
			FEVQVTVPK
			FQVDNNNR
			TTVMVK
			DLKPAIVK
			SLNEEAVK
			GEAFTLK
			GVPIPNK
			VDSHFR
			GPTQEFKK
			GGVEDEVTLSAYITIALLEIPLTVTHPVVR
P01019	Angiotensinogen OS=Homo sapiens OX=9606 GN=AGT PE=1 SV=1	AGT	8	22	485	53.1	6.32
			VLSALQAVQGLLVAQGR
			ALQDQLVLVAAK
			DPTFIPAPIQAK
			SLDFTELDVAAEK
			ADSQAQLLLSTVVGVFTAPGLHLK
			LQAILGVPWK
			FMQAVTGWK
			LDTEDKLR
P01008	Antithrombin-III OS=Homo sapiens OX=9606 GN=SERPINC1 PE=1 SV=1	SERPINC1	17	41	464	52.6	6.71
			VAEGTQVLELPFK
			EQLQDMGLVDLFSPEK
			ADGEScSASMMYQEGK
			FATTFYQHLADSK
			ATEDEGSEQKIPEATNR
			DDLYVSDAFHK
			ANRPFLVFIR
			TSDQIHFFFAK
			SKLPGIVAEGR
			EVPLNTIIFMGR
			RVWELSK
			IEDGFSLK
			FSPENTR
			FDTISEK
			DIPMNPMcIYR
			NDNDNIFLSPLSISTAFAMTK
			IPEATNR
P02647	Apolipoprotein A-I OS=Homo sapiens OX=9606 GN=APOA1 PE=1 SV=1	APOA1	30	77	267	30.8	5.76
			LREQLGPVTQEFWDNLEK
			VKDLATVYVDVLK
			EQLGPVTQEFWDNLEKETEGLR
			EQLGPVTQEFWDNLEK
			DYVSQFEGSALGK
			LLDNWDSVTSTFSK
			DSGRDYVSQFEGSALGK
			ATEHLSTLSEK
			ETEGLRQEMSK
			QGLLPVLESFK
			VSFLSALEEYTK
			KWQEEMELYR
			THLAPYSDELR
			LEALKENGGAR
			DLATVYVDVLK
			THLAPYSDELRQR
			LREQLGPVTQEFWDNLEKETEGLR
			QKVEPLRAELQEGAR
			VQPYLDDFQK
			WQEEMELYR
			VQPYLDDFQKK
			AHVDALR
			VSFLSALEEYTKK
			LHELQEK
			LSPLGEEMR
			AELQEGAR
			AKPALEDLR
			QKVEPLR
			DLEEVK
			VEPLRAELQEGAR
P02652	Apolipoprotein A-II OS=Homo sapiens OX=9606 GN=APOA2 PE=1 SV=1	APOA2	5	41	100	11.2	6.62
			EPcVESLVSQYFQTVTDYGK
			VKSPELQAEAK
			SKEQLTPLIK
			SPELQAEAK
			EQLTPLIK
P06727	Apolipoprotein A-IV OS=Homo sapiens OX=9606 GN=APOA4 PE=1 SV=3	APOA4	18	47	396	45.4	5.38
			SLAELGGHLDQQVEEFR
			SELTQQLNALFQDK
			LGEVNTYAGDLQK
			LGPHAGDVEGHLSFLEK
			TQVNTQAEQLR
			LNHQLEGLTFQMK
			ALVQQMEQLR
			ISASAEELR
			IDQTVEELR
			RVEPYGENFNK
			SLAPYAQDTQEK
			LLPHANEVSQK
			IDQNVEELK
			LAPLAEDVR
			VNSFFSTFK
			EAVEHLQK
			IGDNLR
			VEPYGENFNK
P04114	Apolipoprotein B-100 OS=Homo sapiens OX=9606 GN=APOB PE=1 SV=2	APOB	230	57	4563	515.3	7.05
			NFVASHIANILNSEELDIQDLKK
			TEHGSEMLFFGNAIEGK
			IHSGSFQSQVELSNDQEK
			DDKHEQDMVNGIMLSVEK
			ILGEELGFASLHDLQLLGK
			VPSYTLILPSLELPVLHVPR
			NFVASHIANILNSEELDIQDLK
			SGVQMNTNFFHESGLEAHVALK
			HSITNPLAVLcEFISQSIK
			LNDLNSVLVMPTFHVPFTDLQVPScK
			LELELRPTGEIEQYSVSATYELQR
			GMTRPLSTLISSSQScQYTLDAK
			DKDQEVLLQTFLDDASPGDKR
			TIHDLHLFIENIDFNK
			YEDGTLSLTSTSDLQSGIIK
			GISTSAASPAVGTVGMDMDEDDDFSK
			NHLQLEGLFFTNGEHTSK
			SVSDGIAALDLNAVANK
			ASGSLPYTQTLQDHLNSLK
			LPQQANDYLNSFNWER
			AQNLYQELLTQEGQASFQGLK
			LLLQMDSSATAYGSTVSK
			IADFELPTIIVPEQTIEIPSIK
			IGQDGISTSATTNLK
			DKDQEVLLQTFLDDASPGDK
			YTYNYEAESSSGVPGTADSR
			ADSVVDLLSYNVQGSGETTYDHK
			NSLFFSAQPFEITASTNNEGNLK
			EYSGTIASEANTYLNSK
			VNQNLVYESGSLNFSK
			IAIANIIDEIIEK
			FSDEGTHESQISFTIEGPLTSFGLSNK
			DAVEKPQEFTIVAFVK
			KMTSNFPVDLSDYPK
			HEQDMVNGIMLSVEK
			LEIQSQVDSQHVGHSVLTAK
			LNTDIAGLASAIDMSTNYNSDSLHFSNVFR
			AHLDIAGSLEGHLR
			ATLYALSHAVNNYHK
			WNFYYSPQSSPDKK
			DKAQNLYQELLTQEGQASFQGLK
			KITEVALMGHLScDTK
			LALWGEHTGQLYSK
			AALTELSLGSAYQAMILGVDSK
			VPLLLSEPINIIDALEMR
			LLSGGNTLHLVSTTK
			HIQNIDIQHLAGK
			VIGNMGQTMEQLTPELK
			NQDVHSINLPFFETLQEYFER
			ITENDIQIALDDAK
			LSLESLTSYFSIESSTK
			IEFEWNTGTNVDTK
			TQFNNNEYSQDLDAYNTK
			HLIDSLIDFLNFPR
			KYTYNYEAESSSGVPGTADSR
			INNQLTLDSNTK
			NIQEYLSILTDPDGK
			FDHTNSLNIAGLSLDFSSK
			SFDYHQFVDETNDK
			NLQNNAEWVYQGAIR
			AVSMPSFSILGSDVR
			MTSNFPVDLSDYPK
			QVFLYPEKDEPTYILNIK
			AASGTTGTYQEWK
			KSISAALEHK
			IAELSATAQEIIK
			SGSSTASWIQNVDTK
			ALYWVNGQVPDGVSK
			EQHLFLPFSYK
			QTIIVVLENVQR
			GIISALLVPPETEEAK
			TILGTMPAFEVSLQALQK
			ATVAVYLESLQDTK
			KIISDYHQQFR
			YGMVAQVTQTLK
			TLADLTLLDSPIK
			TLQGIPQMIGEVIR
			IVQILPWEQNEQVK
			ALVEQGFTVPEIK
			IEGNLIFDPNNYLPK
			SEILAHWSPAK
			WNFYYSPQSSPDK
			FSVPAGIVIPSFQALTAR
			AEPLAFTFSHDYK
			VSALLTPAEQTGTWK
			TSSFALNLPTLPEVK
			KLTISEQNIQR
			KGNVATEISTER
			VSTAFVYTK
			LSNDMMGSYAEMK
			IDDIWNLEVK
			LPYTIITTPPLK
			KMGLAFESTK
			NNALDFVTK
			ATFQTPDFIVPLTDLR
			LQDFSDQLSDYYEK
			NSEEFAAAMSR
			VLLDQLGTTISFER
			ESQLPTVMDFR
			LIVAMSSWLQK
			LEVLNFDFQANAQLSNPK
			ITEVALMGHLScDTK
			NPNGYSFSIPVK
			VRESDEETQIK
			cSLLVLENELNAELGLSGASMK
			LSQLQTYMIQFDQYIK
			FRETLEDTR
			VELEVPQLcSFILK
			SPAFTDLHLR
			FQFPGKPGIYTR
			RGIISALLVPPETEEAK
			AGHIAWTSSGK
			NTLELSNGVIVK
			LLLQmDSSATAYGSTVSKR
			GNVATEISTER
			TEVIPPLIENR
			LSNVLQQVK
			SEYQADYESLR
			DLKVEDIPLAR
			HVAEAIcK
			EVGTVLSQVYSK
			SNTVASLHTEK
			LTISEQNIQR
			LTLDIQNK
			VLVDHFGYTK
			YNALDLTNNGK
			QGFFPDSVNK
			IISDYHQQFR
			NMEVSVATTTK
			DSYDLHDLK
			SLDEHYHIR
			EIQIYK
			QTEATMTFK
			ATGVLYDYVNK
			SVSLPSLDPASAK
			LIDVISMYR
			VAWHYDEEK
			SPSQADINK
			SKPTVSSSMEFK
			TTLTAFGFASADLIEIGLEGK
			MGLAFESTK
			DKIGVELTGR
			YHWEHTGLTLR
			SVGFHLPSR
			HIYAISSAALSASYK
			VQGVEFSHR
			IPSVQINFK
			SLHMYANR
			YENYELTLK
			LDVTTSIGR
			LAAYLMLMR
			INPLALK
			EFNLQNmGLPDFHIPENLFLK
			QIDDIDVR
			LNGEIQALELPQK
			ALVDTLK
			DFSLWEK
			NLTDFAEQYSIQDWAK
			IYSLWEHSTK
			ESDEETQIK
			LDNIYSSDK
			SISAALEHK
			HINIDQFVR
			EELcTMFIR
			KLTIFK
			LGNNPVSK
			LNGESNLR
			TPALHFK
			VTQEFHMK
			LRLEPLK
			NIFNFK
			FLDSNIK
			QHIEAIDVR
			TGISPLALIK
			DEPTYILNIK
			FVTQAEGAK
			ENFAGEATLQR
			LHVAGNLK
			TLQELK
			IEDGTLASK
			GFEPTLEALFGK
			QSFDLSVK
			FPEVDVLTK
			VPQTDMTFR
			IEIPLPFGGK
			EFQVPTFTIPK
			VSSFYAK
			EKLTALTK
			IGVELTGR
			VEDIPLAR
			LYSILK
			ANLFNK
			SHDELPR
			GTYGLScQR
			DNVFDGLVR
			GMALFGEGK
			VIGTLK
			EVYGFNPEGK
			ITLPDFR
			AAIQALR
			QSWSVcK
			FFGEGTK
			EIFNMAR
			FIIPGLK
			EAQEVFK
			LSLPDFK
			NIILPVYDK
			QVFLYPEK
			LTALTK
			MDMTFSK
			SLWDFLK
			GAYQNNEIK
			QNALLR
			NYQLYK
			AQIPILR
			FSLDGK
			GVISIPR
			MLETVR
			TIDQMLNSELQWPVPDIYLR
			ETLEDTR
			FIIPSPK
			LAIPEGK
			LLLMGAR
			LVTELR
			FFGEGTKK
			ATLELSPWQMSALVQVHASQPSSFHDFPDLGQEVALNANTK
			LFLEETK
			QAEAVLK
			QHLFVK
			YDKNQDVHSINLPFFETLQEYFER
P02654	Apolipoprotein C-I OS=Homo sapiens OX=9606 GN=APOC1 PE=1 SV=1	APOC1	5	37	83	9.3	8.47
			MREWFSETFQK
			LKEFGNTLEDK
			EWFSETFQK
			EFGNTLEDK
			IKQSELSAK
P02655	Apolipoprotein C-II OS=Homo sapiens OX=9606 GN=APOC2 PE=1 SV=1	APOC2	6	59	101	11.3	4.72
			STAAMSTYTGIFTDQVLSVLK
			ESLSSYWESAK
			TAAQNLYEK
			STAAMSTYTGIFTDQVLSVLKGEE
			LRDLYSK
			TYLPAVDEK
P02656	Apolipoprotein C-III OS=Homo sapiens OX=9606 GN=APOC3 PE=1 SV=1	APOC3	5	56	99	10.8	5.41
			DALSSVQESQVAQQAR
			FSEFWDLDPEVRPTSAVAA
			DKFSEFWDLDPEVRPTSAVAA
			GWVTDGFSSLK
			DYWSTVK
P55056	Apolipoprotein C-IV OS=Homo sapiens OX=9606 GN=APOC4 PE=1 SV=1	APOC4	4	32	127	14.5	8.92
			GFMQTYYDDHLR
			DGWQWFWSPSTFR
			AWFLESK
			ELLETVVNR
P05090	Apolipoprotein D OS=Homo sapiens OX=9606 GN=APOD PE=1 SV=1	APOD	7	35	189	21.3	5.15
			KMTVTDQVNcPK
			MTVTDQVNcPK
			cPNPPVQENFDVNK
			NPNLPPETVDSLK
			NILTSNNIDVK
			IPTTFENGR
			VLNQELR
P02649	Apolipoprotein E OS=Homo sapiens OX=9606 GN=APOE PE=1 SV=1	APOE	21	70	317	36.1	5.73
			WVQTLSEQVQEELLSSQVTQELR
			SELEEQLTPVAEETR
			GEVQAMLGQSTEELR
			VEQAVETEPEPELR
			VQAAVGTSAAPVPSDNH
			AATVGSLAGQPLQER
			AKLEEQAQQIR
			LGADMEDVcGR
			SWFEPLVEDMQR
			QQTEWQSGQR
			LEEQAQQIR
			ALMDETMK
			LAVYQAGAR
			DRLDEVK
			LQAEAFQAR
			QWAGLVEK
			LGPLVEQGR
			WELALGR
			AQAWGER
			MEEMGSR
			EQVAEVR
O14791	Apolipoprotein L1 OS=Homo sapiens OX=9606 GN=APOL1 PE=1 SV=5	APOL1	10	23	398	43.9	5.81
			VTEPISAESGEQVER
			WWTQAQAHDLVIK
			ANLQSVPHASASRPR
			LNILNNNYK
			LKSELEDNIR
			VAQELEEK
			NEADELRK
			SELEDNIR
			ALDNLAR
			ALADGVQK
O95445	Apolipoprotein M OS=Homo sapiens OX=9606 GN=APOM PE=1 SV=2	APOM	10	57	188	21.2	6.01
			EELATFDPVDNIVFNMAAGSAPMQLHLR
			WIYHLTEGSTDLR
			EFPEVHLGQWYFIAGAAPTK
			NQEAcELSNN
			SLTScLDSK
			AFLLTPR
			DGLcVPR
			cVEEFK
			MKDGLcVPR
			FLLYNR
P08519	Apolipoprotein(a) OS=Homo sapiens OX=9606 GN=LPA PE=1 SV=1	LPA	6	26	4548	501	5.88
			TPEYYPNAGLIMNYcR
			NPDAVAAPYcYTR
			HSTFIPGTNK
			LFLEPTQADIALLK
			GTYSTTVTGR
			GSFSTTVTGR
Q86UQ4	ATP-binding cassette sub-family A member 13 OS=Homo sapiens OX=9606 GN=ABCA13 PE=2 SV=3	ABCA13	1	1	5058	575.8	6.46
			NVNFTK
Q9NUQ8	ATP-binding cassette sub-family F member 3 OS=Homo sapiens OX=9606 GN=ABCF3 PE=1 SV=2	ABCF3	1	1	709	79.7	6.34
			LPGLLK
Q86XP3	ATP-dependent RNA helicase DDX42 OS=Homo sapiens OX=9606 GN=DDX42 PE=1 SV=1	DDX42	1	1	938	102.9	7.02
			KDIPVLVATDVAAR
Q7Z478	ATP-dependent RNA helicase DHX29 OS=Homo sapiens OX=9606 GN=DHX29 PE=1 SV=2	DHX29	1	1	1369	155.1	8.09
			KDEADLAK
O75882	Attractin OS=Homo sapiens OX=9606 GN=ATRN PE=1 SV=2	ATRN	15	12	1429	158.4	7.31
			SEAAcLAAGPGIR
			cFSSDFMAYDIAcDR
			cTWLIEGQPNR
			YDVDTQMWTILK
			GDEcQLcEVENR
			ScALDQNcQWEPR
			IMQSSQSMSK
			DNPMYYcNK
			DLDMFINASK
			LTLTPWVGLR
			YQGNPLR
			SVNNVVVR
			LKSEcFSK
			EcDRPcVNGGR
			NQEcIALPENIcGIGWHLVGNScLK
P02749	Beta-2-glycoprotein 1 OS=Homo sapiens OX=9606 GN=APOH PE=1 SV=3	APOH	5	21	345	38.3	7.97
			ATFGcHDGYSLDGPEEIEcTK
			TcPKPDDLPFSTVVPLK
			ATVVYQGER
			TDASDVKPc
			FIcPLTGLWPINTLK
P50747	Biotin--protein ligase OS=Homo sapiens OX=9606 GN=HLCS PE=1 SV=1	HLCS	1	1	726	80.7	5.62
			AELKPLR
Q9Y6X5	Bis(5'-adenosyl)-triphosphatase ENPP4 OS=Homo sapiens OX=9606 GN=ENPP4 PE=1 SV=3	ENPP4	1	2	453	51.6	6.15
			KHFSDSNDK
Q9ULD4	Bromodomain and PHD finger-containing protein 3 OS=Homo sapiens OX=9606 GN=BRPF3 PE=1 SV=2	BRPF3	2	1	1205	135.7	6.58
			FLKPRK
			SKmSLK
P04003	C4b-binding protein alpha chain OS=Homo sapiens OX=9606 GN=C4BPA PE=1 SV=2	C4BPA	25	54	597	67	7.3
			KPDVSHGEMVSGFGPIYNYK
			WNPSPPAcEPNScINLPDIPHASWETYPRPTK
			TPScGDIcNFPPK
			cHPGYKPTTDEPTTVIcQK
			GVGWSHPLPQcEIVK
			WTPYQGcEALccPEPK
			LSLEIEQLELQR
			cEWETPEGcEQVLTGK
			GSSVIHcDADSK
			FSAIcQGDGTWSPR
			LMQcLPNPEDVK
			LNNGEITQHR
			QSSSYSFFK
			EDVYVVGTVLR
			SRPANHcVYFYGDEISFScHETSR
			cKPPPDIR
			DTIVFK
			LScSYSHWSAPAPQcK
			EEIIYEcDK
			YTcLPGYVR
			GYILVGQAK
			MALEVYK
			KPELVNGR
			QSTLDKEL
			TWYPEVPK
P20851	C4b-binding protein beta chain OS=Homo sapiens OX=9606 GN=C4BPB PE=1 SV=1	C4BPB	8	35	252	28.3	5.14
			NLcEAMENFMQQLK
			SQcLEDHTWAPPFPIcK
			LIQEAPKPEcEK
			ITFMcNDHYILK
			GYHLVGK
			ALLAFQESK
			ESGMTMEELK
			YSLELK
Q8IYU8	Calcium uptake protein 2, mitochondrial OS=Homo sapiens OX=9606 GN=MICU2 PE=1 SV=2	MICU2	1	2	434	49.6	9.09
			VAAWGGK
Q8IU85	Calcium/calmodulin-dependent protein kinase type 1D OS=Homo sapiens OX=9606 GN=CAMK1D PE=1 SV=1	CAMK1D	1	4	385	42.9	7.21
			WRQAFNATAVVRHmR
Q9NP80	Calcium-independent phospholipase A2-gamma OS=Homo sapiens OX=9606 GN=PNPLA8 PE=1 SV=1	PNPLA8	1	1	782	88.4	9.23
			ILSIDGGGTR
O14815	Calpain-9 OS=Homo sapiens OX=9606 GN=CAPN9 PE=1 SV=1	CAPN9	1	1	690	79	5.55
			LSLIScK
P23280	Carbonic anhydrase 6 OS=Homo sapiens OX=9606 GN=CA6 PE=1 SV=3	CA6	1	2	308	35.3	7.02
			HVEDVPAFQALGSLNDLQFFR
			QDPPSVVVTSHQAPGEK
			AGEVQEPELR
			AYLEEEcPATLR
			cLAYDFYPGK
			AREDIFMETLK
			EIPAWVPFDPAAQITK
			QVEGMEDWK
Q96IY4	Carboxypeptidase B2 OS=Homo sapiens OX=9606 GN=CPB2 PE=1 SV=2	CPB2	1	2	423	48.4	7.71
			YNPSLK
P15169	Carboxypeptidase N catalytic chain OS=Homo sapiens OX=9606 GN=CPN1 PE=1 SV=1	CPN1	2	5	458	52.3	7.34
			IVQLIQDTR
			EALIQFLEQVHQGIK
P22792	Carboxypeptidase N subunit 2 OS=Homo sapiens OX=9606 GN=CPN2 PE=1 SV=3	CPN2	7	16	545	60.5	5.99
			LSNNALSGLPQGVFGK
			VVFLNTQLcQFRPDAFGGLPR
			DHLGFQVTWPDESK
			NIIFVETSFTTLETR
			QLVcPVTR
			LELLSLSK
			DLEELVK
P11717	Cation-independent mannose-6-phosphate receptor OS=Homo sapiens OX=9606 GN=IGF2R PE=1 SV=3	IGF2R	1	1	2491	274.2	5.94
			VLQEGKAR
P16070	CD44 antigen OS=Homo sapiens OX=9606 GN=CD44 PE=1 SV=3	CD44	1	1	742	81.5	5.33
			TEAADLcK
O43866	CD5 antigen-like OS=Homo sapiens OX=9606 GN=CD5L PE=1 SV=1	CD5L	16	57	347	38.1	5.47
			ELGcGAASGTPSGILYEPPAEK
			cSGEEQSLEQcQHR
			HQNQWYTVcQTGWSLR
			GVWGSVcDDNWGEKEDQVVcK
			KPIWLSQMScSGR
			GQWGTVcDDGWDIK
			FWGFHDcTHQEDVAVIcSG
			EATLQDcPSGPWGK
			NTcNHDEDTWVEcEDPFDLR
			LVGGDNLcSGR
			cYGPGVGR
			DVAVLcR
			SLSPSFR
			GQWGTVcDDGWDIKDVAVLcR
			IWLDNVR
			LEVLHK
Q00587	Cdc42 effector protein 1 OS=Homo sapiens OX=9606 GN=CDC42EP1 PE=1 SV=1	CDC42EP1	1	2	391	40.3	7.15
			mPGPQGGR
Q96SN8	CDK5 regulatory subunit-associated protein 2 OS=Homo sapiens OX=9606 GN=CDK5RAP2 PE=1 SV=5	CDK5RAP2	1	1	1893	214.9	5.58
			KVSDLIQLVK
Q99459	Cell division cycle 5-like protein OS=Homo sapiens OX=9606 GN=CDC5L PE=1 SV=2	CDC5L	1	1	802	92.2	8.18
			VGQASEIAR
P00450	Ceruloplasmin OS=Homo sapiens OX=9606 GN=CP PE=1 SV=1	CP	29	40	1065	122.1	5.72
			KAEEEHLGILGPQLHADVGDK
			HYYIGIIETTWDYASDHGEK
			MFTTAPDQVDKEDEDFQESNK
			LISVDTEHSNIYLQNGPDR
			DLYSGLIGPLIVcR
			DIASGLIGPLIIcK
			ERGPEEEHLGILGPVIWAEVGDTIR
			TTIEKPVWLGFLGPIIK
			NNEGTYYSPNYNPQSR
			SGAGTEDSAcIPWAYYSTVDQVK
			VNKDDEEFIESNK
			GPEEEHLGILGPVIWAEVGDTIR
			EVGPTNADPVcLAK
			IYHSHIDAPK
			QSEDSTFYLGER
			ALYLQYTDETFR
			SVPPSASHVAPTETFTYEWTVPK
			AEEEHLGILGPQLHADVGDK
			VDKDNEDFQESNR
			GAYPLSIEPIGVR
			DVDKEFYLFPTVFDENESLLLEDNIR
			GVYSSDVFDIFPGTYQTLEMFPR
			MYYSAVDPTK
			EYTDASFTNR
			DIFTGLIGPMK
			QYTDSTFR
			MYSVNGYTFGSLPGLSMcAEDR
			GEFYIGSK
			TYcSEPEK
P06276	Cholinesterase OS=Homo sapiens OX=9606 GN=BCHE PE=1 SV=1	BCHE	12	21	602	68.4	7.42
			EALGDVVGDYNFIcPALEFTK
			DEGTAFLVYGAPGFSK
			IFFPGVSEFGK
			YLTLNTESTR
			NQFNDYTSK
			NIAAFGGNPK
			TQILVGVNK
			FWTSFFPK
			WANFAK
			FKKPQSLTK
			KEFQEGLK
			WNNYMMDWK
Q9HC52	Chromobox protein homolog 8 OS=Homo sapiens OX=9606 GN=CBX8 PE=1 SV=3	CBX8	1	3	389	43.4	9.91
			KLDDTPSGAGK
Q9BRQ4	Cilia- and flagella-associated protein 300 OS=Homo sapiens OX=9606 GN=CFAP300 PE=1 SV=3	CFAP300	1	3	267	30.8	6.86
			LYDEDIVR
Q9H799	Ciliogenesis and planar polarity effector 1 OS=Homo sapiens OX=9606 GN=CPLANE1 PE=1 SV=4	CPLANE1	2	1	3197	361.5	6.99
			QRSIYK
			AGGAKAAVR
Q00610	Clathrin heavy chain 1 OS=Homo sapiens OX=9606 GN=CLTC PE=1 SV=5	CLTC	1	1	1675	191.5	5.69
			AQILPIR
P10909	Clusterin OS=Homo sapiens OX=9606 GN=CLU PE=1 SV=1	CLU	12	26	449	52.5	6.27
			EILSVDcSTNNPSQAK
			KTLLSNLEEAK
			VTTVASHTSDSDVPSGVTEVVVK
			LFDSDPITVTVPVEVSR
			ASSIIDELFQDR
			KTLLSNLEEAKK
			IDSLLENDR
			KYNELLK
			RPHFFFPK
			FMETVAEK
			ALQEYR
			TLLSNLEEAK
P12259	Coagulation factor V OS=Homo sapiens OX=9606 GN=F5 PE=1 SV=4	F5	2	1	2224	251.5	6.05
			SEAYNTFSER
			EFNPLVIVGLSK
P00748	Coagulation factor XII OS=Homo sapiens OX=9606 GN=F12 PE=1 SV=3	F12	2	3	615	67.7	7.74
			YPLYVLK
P05160	Coagulation factor XIII B chain OS=Homo sapiens OX=9606 GN=F13B PE=1 SV=3	F13B	1	2	661	75.5	6.39
			cFEPQLLR
			cLEVEGHR
P35606	Coatomer subunit beta' OS=Homo sapiens OX=9606 GN=COPB2 PE=1 SV=2	COPB2	1	1	906	102.4	5.27
			VAHFLEK
Q4G0X9	Coiled-coil domain-containing protein 40 OS=Homo sapiens OX=9606 GN=CCDC40 PE=2 SV=2	CCDC40	1	1	1142	130	5.29
			EIEHHmK
Q9NVE4	Coiled-coil domain-containing protein 87 OS=Homo sapiens OX=9606 GN=CCDC87 PE=1 SV=2	CCDC87	1	1	849	96.3	8.59
			ELKSIPR
Q9Y3X0	Coiled-coil domain-containing protein 9 OS=Homo sapiens OX=9606 GN=CCDC9 PE=1 SV=1	CCDC9	1	2	531	59.7	5.4
			VLHGDLIDFVcK
Q53HC0	Coiled-coil domain-containing protein 92 OS=Homo sapiens OX=9606 GN=CCDC92 PE=1 SV=2	CCDC92	1	8	331	36.9	8.9
			SPGTPRPPGASK
Q86Y22	Collagen alpha-1(XXIII) chain OS=Homo sapiens OX=9606 GN=COL23A1 PE=1 SV=1	COL23A1	1	2	540	51.9	7.25
			AGGGGDAGK
P25940	Collagen alpha-3(V) chain OS=Homo sapiens OX=9606 GN=COL5A3 PE=1 SV=3	COL5A3	1	1	1745	172	6.87
			GEPAVIEK
P02745	Complement C1q subcomponent subunit A OS=Homo sapiens OX=9606 GN=C1QA PE=1 SV=2	C1QA	2	13	245	26	9.11
			SLGFcDTTNK
			GHIYQGSEADSVFSGFLIFPSA
P02746	Complement C1q subcomponent subunit B OS=Homo sapiens OX=9606 GN=C1QB PE=1 SV=3	C1QB	8	35	253	26.7	8.63
			FDHVITNMNNNYEPR
			LEQGENVFLQATDK
			VPGLYYFTYHASSR
			GNLcVNLMR
			TINVPLR
			IAFSATR
			VVTFcDYAYNTFQVTTGGMVLK
			TINVPLRR
P02747	Complement C1q subcomponent subunit C OS=Homo sapiens OX=9606 GN=C1QC PE=1 SV=3	C1QC	5	25	245	25.8	8.41
			FNAVLTNPQGDYDTSTGK
			QTHQPPAPNSLIR
			TNQVNSGGVLLR
			VVTFcGHTSK
			FQSVFTVTR
P00736	Complement C1r subcomponent OS=Homo sapiens OX=9606 GN=C1R PE=1 SV=2	C1R	18	35	705	80.1	6.21
			QRPPDLDTSSNAVDLLFFTDESGDSR
			TLDEFTIIQNLQPQYQFR
			QDAcQGDSGGVFAVR
			FcGQLGSPLGNPPGK
			LPVANPQAcENWLR
			MGNFPWQVFTNIHGR
			ESEQGVYTcTAQGIWK
			GFLAYYQAVDLDEcASR
			WILTAAHTLYPK
			LVFQQFDLEPSEGcFYDYVK
			IQYYcHEPYYK
			VLNYVDWIK
			YTTTMGVNTYK
			MDVFSQNMFcAGHPSLK
			GGGALLGDR
			YTTEIIK
			DYFIATcK
			VSVHPDYR
Q9NZP8	Complement C1r subcomponent-like protein OS=Homo sapiens OX=9606 GN=C1RL PE=1 SV=2	C1RL	3	7	487	53.5	7.2
			WILTAAHTIYPK
			GSEAINAPGDNPAK
			GGGALLGDR
P09871	Complement C1s subcomponent OS=Homo sapiens OX=9606 GN=C1S PE=1 SV=1	C1S	24	44	688	76.6	4.96
			SSNNPHSPIVEEFQVPYNK
			SNALDIIFQTDLTGQK
			MLTPEHVFIHPGWK
			VEDPESTLFGSVIR
			REDFDVEAADSAGNcLDSLVFVAGDR
			QFGPYcGHGFPGPLNIETK
			GDSGGAFAVQDPNDK
			TNFDNDIALVR
			DVVQITcLDGFEVVEGR
			VGATSFYSTcQSNGK
			EDTPNSVWEPAK
			YHGDPMPcPK
			EPTMYVGSTSVQTSR
			TMQENSTPRED
			cEYQIR
			NYVDWIMK
			LLEVPEGR
			LQVIFK
			LPVAPLR
			SDFSNEER
			TMQENSTPR
			IIGGSDADIK
			MGPTVSPIcLPGTSSDYNLMDGDLGLISGWGR
			LPVAPLRK
P06681	Complement C2 OS=Homo sapiens OX=9606 GN=C2 PE=1 SV=2	C2	3	5	752	83.2	7.42
			HAIILLTDGK
			DMTEVISSLENANYK
			AVISPGFDVFAK
P01024	Complement C3 OS=Homo sapiens OX=9606 GN=C3 PE=1 SV=2	C3	106	73	1663	187	6.4
			VPVAVQGEDTVQSLTQGDGVAK
			VHQYFNVELIQPGAVK
			TMQALPYSTVGNSNNYLHLSVLR
			QKPDGVFQEDAPVIHQEMIGGLR
			YRGDQDATMSILDISMMTGFAPDTDDLK
			ILLQGTPVAQMTEDAVDAER
			KVEGTAFVIFGIQDGEQR
			LSINTHPSQKPLSITVR
			SNLDEDIIAEENIVSR
			VSHSEDDcLAFK
			DYAGVFSDAGLTFTSSSGQQTAQR
			AYYENSPQQVFSTEFEVK
			TELRPGETLNVNFLLR
			LESEETMVLEAHDAQGDVPVTVTVHDFPGK
			YFKPGMPFDLMVFVTNPDGSPAYR
			DSITTWEILAVSMSDK
			DIcEEQVNSLPGSITK
			VELLHNPAFcSLATTK
			FVTVQATFGTQVVEK
			APSTWLTAYVVK
			QLYNVEATSYALLALLQLK
			TVMVNIENPEGIPVK
			SYTVAIAGYALAQMGR
			SGIPIVTSPYQIHFTK
			GQGTLSVVTMYHAK
			SEFPESWLWNVEDLKEPPK
			KQELSEAEQATR
			SEETKENEGFTVTAEGK
			VFLDccNYITELR
			VQLSNDFDEYIMAIEQTIK
			IPIEDGSGEVVLSR
			cAEENcFIQK
			AAVYHHFISDGVR
			LESEETMVLEAHDAQGDVPVTVTVHDFPGKK
			QELSEAEQATR
			SGSDEVQVGQQR
			DAPDHQELNLDVSLQLPSR
			LVAYYTLIGASGQR
			KVLLDGVQNPR
			KGYTQQLAFR
			EYVLPSFEVIVEPTEK
			VYAYYNLEEScTR
			EPGQDLVVLPLSITTDFIPSFR
			AGDFLEANYMNLQR
			ADIGcTPGSGK
			EVVADSVWVDVK
			TGLQEVEVK
			DSITTWEILAVSMSDKK
			QPSSAFAAFVK
			NTMILEIcTR
			SDDKVTLEER
			HLIVTPSGcGEQNMIGMTPTVIAVHYLDETEQWEK
			QPVPGQQMTLK
			HQQTVTIPPK
			TIYTPGSTVLYR
			QcQDLGAFTESMVVFGcPN
			EDIPPADLSDQVPDTESETR
			VVLVAVDK
			LMNIFLK
			NTLIIYLDK
			SEFPESWLWNVEDLK
			SSLSVPYVIVPLK
			ENEGFTVTAEGK
			EGVQKEDIPPADLSDQVPDTESETR
			QGALELIK
			EALKLEEK
			KLVLSSEK
			VEGTAFVIFGIQDGEQR
			IHWESASLLR
			AcEPGVDYVYK
			SGQSEDRQPVPGQQMTLK
			FYHPEKEDGK
			GYTQQLAFR
			VLLDGVQNPR
			GLEVTITAR
			VTIKPAPETEK
			RAPSTWLTAYVVK
			QLANGVDR
			DFDFVPPVVR
			GVFVLNK
			ASHLGLAR
			TFISPIK
			ISLPESLK
			DScVGSLVVK
			FISLGEAcK
			YYTYLIMNK
			RQGALELIK
			WLILEK
			LPYSVVR
			LKGPLLNK
			AVLYNYR
			NEQVEIR
			SVQLTEK
			VVLVSLQSGYLFIQTDK
			LLPVGR
			FLTTAK
			YYGGGYGSTQATFMVFQALAQYQK
			LVLSSEK
			VVPEGIR
			GPLLNK
			RHQQTVTIPPK
			DMALTAFVLISLQEAK
			WEDPGK
			ISLPESLKR
			GDQDATMSILDISMMTGFAPDTDDLK
			TLDPER
P0C0L4	Complement C4-A OS=Homo sapiens OX=9606 GN=C4A PE=1 SV=2	C4A	64	48	1744	192.7	7.08
			MRPSTDTITVMVENSHGLR
			VTASDPLDTLGSEGALSPGGVASLLR
			ALEILQEEDLIDEDDIPVR
			GHLFLQTDQPIYNPGQR
			GPEVQLVAHSPWLK
			YVSHFETEGPHVLLYFDSVPTSR
			LLATLcSAEVcQcAEGK
			STQDTVIALDALSAYWIASHTTEER
			ASAGLLGAHAAAITAYALTLTK
			AVGSGATFSHYYYMILSR
			HLVPGAPFLLQALVR
			TTNIQGINLLFSSR
			KADGSYAAWLSR
			VGLSGMAIADVTLLSGFHALR
			VLSLAQEQVGGSPEK
			EELVYELNPLDHR
			KYVLPNFEVK
			EPFLSccQFAESLR
			GLEEELQFSLGSK
			DFALLSLQVPLK
			LNMGITDLQGLR
			LLLFSPSVVHLGVPLSVGVQLQDVPR
			TEQWSTLPPETK
			cSVFYGAPSK
			VDVQAGAcEGK
			DHAVDLIQK
			EcVGFEAVQEVPVGLVQPASATLYDYYNPER
			ADGSYAAWLSR
			FGLLDEDGKK
			AAcAQLNDFLQEYGTQGcQV
			TLEIPGNSDPNMIPDGDFNSYVR
			EMSGSPASGIPVK
			ScGLHQLLR
			LQETSNWLLSQQQADGSFQDPcPVLDR
			VGDTLNLNLR
			SHALQLNNR
			SFFPENWLWR
			GSFEFPVGDAVSK
			QGSFQGGFR
			LVNGQSHISLSK
			VDFTLSSER
			VLQIEK
			NNVPcSPK
			ITQVLHFTK
			GLcVATPVQLR
			LELSVDGAK
			LGQYASPTAK
			GQIVFMNR
			TYNVLDMK
			DSSTWLTAFVLK
			LTSLSDR
			FGLLDEDGK
			FAcYYPR
			EFHLHLR
			YVLPNFEVK
			VEYGFQVK
			AEFQDALEK
			VEASISK
			LHLETDSLALVALGALDTALYAAGSK
			ANSFLGEK
			GLQDEDGYR
			LPMSVR
			GSVFLR
			EVYMPSSIFQDDFVIPDISEPGTWK
P0C0L5	Complement C4-B OS=Homo sapiens OX=9606 GN=C4B PE=1 SV=2	C4B	65	48	1744	192.6	7.27
			MRPSTDTITVMVENSHGLR
			VTASDPLDTLGSEGALSPGGVASLLR
			ALEILQEEDLIDEDDIPVR
			GHLFLQTDQPIYNPGQR
			GPEVQLVAHSPWLK
			YVSHFETEGPHVLLYFDSVPTSR
			LLATLcSAEVcQcAEGK
			STQDTVIALDALSAYWIASHTTEER
			LQETSNWLLSQQQADGSFQDLSPVIHR
			ASAGLLGAHAAAITAYALTLTK
			AVGSGATFSHYYYMILSR
			HLVPGAPFLLQALVR
			TTNIQGINLLFSSR
			AEMADQAAAWLTR
			KADGSYAAWLSR
			VGLSGMAIADVTLLSGFHALR
			VLSLAQEQVGGSPEK
			EELVYELNPLDHR
			KYVLPNFEVK
			EPFLSccQFAESLR
			GLEEELQFSLGSK
			DFALLSLQVPLK
			LNMGITDLQGLR
			LLLFSPSVVHLGVPLSVGVQLQDVPR
			TEQWSTLPPETK
			cSVFYGAPSK
			VDVQAGAcEGK
			DHAVDLIQK
			EcVGFEAVQEVPVGLVQPASATLYDYYNPER
			ADGSYAAWLSR
			FGLLDEDGKK
			AAcAQLNDFLQEYGTQGcQV
			TLEIPGNSDPNMIPDGDFNSYVR
			EMSGSPASGIPVK
			ScGLHQLLR
			VGDTLNLNLR
			SHALQLNNR
			SFFPENWLWR
			GSFEFPVGDAVSK
			QGSFQGGFR
			LVNGQSHISLSK
			VDFTLSSER
			ASSFLGEK
			VLQIEK
			NNVPcSPK
			ITQVLHFTK
			GLcVATPVQLR
			GSSTWLTAFVLK
			LELSVDGAK
			LGQYASPTAK
			GQIVFMNR
			TYNVLDMK
			LTSLSDR
			FGLLDEDGK
			FAcYYPR
			EFHLHLR
			YVLPNFEVK
			VEYGFQVK
			AEFQDALEK
			VEASISK
			LHLETDSLALVALGALDTALYAAGSK
			GLQDEDGYR
			LPMSVR
			GSVFLR
			EVYMPSSIFQDDFVIPDISEPGTWK
P01031	Complement C5 OS=Homo sapiens OX=9606 GN=C5 PE=1 SV=4	C5	34	21	1676	188.2	6.52
			ALVEGVDQLFTDYQIK
			FQNSAILTIQPK
			VSITSITVENVFVK
			TDAPDLPEENQAR
			KIEEIAAK
			LNLVATPLFLKPGIPYPIK
			ELSYYSLEDLNNK
			QLPGGQNPVSYVYLEVVSK
			EGMLSIMSYR
			DINYVNPVIK
			ALLVGEHLNIIVTPK
			VYSLNDDLKPAK
			DVFLEMNIPYSVVR
			DSSVPNTGTAR
			ENSQYQPIK
			NADYSYSVWK
			ATLLDIYK
			DSEITFIK
			IPLDLVPK
			WLSEEQR
			AFDIcPLVK
			VTcTNAELVK
			GIYGTISR
			GEQIQLK
			IDTALIK
			SIVSALK
			ISLGPR
			YGMWTIK
			VFQFLEK
			TLLPVSKPEIR
			GNPPIYR
			LQGTLPVEAR
			VVPEGVK
			YVLSPYK
P13671	Complement component C6 OS=Homo sapiens OX=9606 GN=C6 PE=1 SV=3	C6	6	9	934	104.7	6.76
			GEVLDNSFTGGIcK
			HEGSFIQGAEK
			ENPAVIDFELAPIVDLVR
			TFSEWLESVK
			ALNHLPLEYNSALYSR
			SEYGAALAWEK
P10643	Complement component C7 OS=Homo sapiens OX=9606 GN=C7 PE=1 SV=2	C7	11	16	843	93.5	6.48
			ELSHLPSLYDYSAYR
			EQTMSEcEAGALR
			LIDQYGTHYLQSGSLGGEYR
			DScTLPASAEK
			DGFVQDEGTMFPVGK
			MHVLHcQGR
			LSGNVLSYTFQVK
			VLFYVDSEK
			cFSGQcISK
			AcGAcPLWGK
			GcPTEEGcGER
P07357	Complement component C8 alpha chain OS=Homo sapiens OX=9606 GN=C8A PE=1 SV=2	C8A	4	8	584	65.1	6.47
			HTSLGPLEAK
			LGSLGAAcEQTQTEGAK
			MESLGITSR
			INVGGGLSGDHcK
P07358	Complement component C8 beta chain OS=Homo sapiens OX=9606 GN=C8B PE=1 SV=3	C8B	3	6	591	67	8.13
			DTMVEDLVVLVR
			IPGIFELGISSQSDR
			LPLEYSYGEYR
P07360	Complement component C8 gamma chain OS=Homo sapiens OX=9606 GN=C8G PE=1 SV=3	C8G	3	20	202	22.3	8.31
			YGFcEAADQFHVLDEVR
			SLPVSDSVLSGFEQR
			FLQEQGHR
P02748	Complement component C9 OS=Homo sapiens OX=9606 GN=C9 PE=1 SV=2	C9	3	6	559	63.1	5.59
			RPWNVASLIYETK
			TSNFNAAISLK
			LSPIYNLVPVK
P00751	Complement factor B OS=Homo sapiens OX=9606 GN=CFB PE=1 SV=2	CFB	18	30	764	85.5	7.06
			FLcTGGVSPYADPNTcR
			YGQTIRPIcLPcTEGTTR
			LLQEGQALEYVcPSGFYPYPVQTR
			YGLVTYATYPK
			LEDSVTYHcSR
			VSEADSSNADWVTK
			cLVNLIEK
			HVIILMTDGLHNMGGDPITVIDEIR
			QLNEINYEDHK
			LPPTTTcQQQK
			DAQYAPGYDK
			VASYGVKPR
			EAGIPEFYDYDVALIK
			ALFVSEEEKK
			STGSWSTLK
			EELLPAQDIK
			DLLYIGK
			DISEVVTPR
P08603	Complement factor H OS=Homo sapiens OX=9606 GN=CFH PE=1 SV=4	CFH	44	46	1231	139	6.61
			TKEEYGHSEVVEYYcNPR
			SITcIHGVWTQLPQcVAIDK
			SIDVAcHPGYALPK
			AVYTcNEGYQLLGEINYR
			VSVLcQENYLIQEGEEITcK
			LGYVTADGETSGSITcGK
			SPDVINGSPISQK
			DTScVNPPTVQNAYIVSR
			AGEQVTYTcATYYK
			ScDNPYIPNGDYSPLR
			IVSSAMEPDREYHFGQAVR
			GDAVcTESGWRPLPScEEK
			AQTTVTcMENGWSPTPR
			RPcGHPGDTPFGTFTLTGGNVFEYGVK
			SSNLIILEEHLK
			TGDEITYQcR
			cTSTGWIPAPR
			TGESVEFVcK
			cFEGFGIDGPAIAK
			HGGLYHENMR
			cTLKPcDYPDIK
			KGEWVALNPLR
			EQVQScGPPPELLNGNVK
			TDcLSLPSFENAIPMGEK
			ScDIPVFMNAR
			NTEILTGSWSDQTYPEGTQAIYK
			DGWSAQPTcIK
			IEGDEEMHcSDDGFWSK
			EFDHNSNIR
			cLHPcVISR
			WSSPPQcEGLPcK
			SLGNVIMVcR
			WSHPPScIK
			RPYFPVAVGK
			WQSIPLcVEK
			IDVHLVPDR
			NDFTWFK
			cLPVTAPENGK
			FVcNSGYK
			EYHFGQAVR
			LSYTcEGGFR
			GEWVALNPLR
			LEYPTcAK
			VGEVLK
Q03591	Complement factor H-related protein 1 OS=Homo sapiens OX=9606 GN=CFHR1 PE=1 SV=2	CFHR1	3	8	330	37.6	7.39
			cLHPcVISR
			LEYPTcAK
			TGESAEFVcK
P05156	Complement factor I OS=Homo sapiens OX=9606 GN=CFI PE=1 SV=2	CFI	4	10	583	65.7	7.5
			TMGYQDFADVVcYTQK
			EMEcAGTYDGSIDAcK
			AQLGDLPWQVAIK
			GLETSLAEcTFTK
Q86XI2	Condensin-2 complex subunit G2 OS=Homo sapiens OX=9606 GN=NCAPG2 PE=1 SV=1	NCAPG2	1	1	1143	130.9	6.87
			LNHLLK
P35670	Copper-transporting ATPase 2 OS=Homo sapiens OX=9606 GN=ATP7B PE=1 SV=4	ATP7B	1	1	1465	157.2	6.7
			AIATQVGINK
P08185	Corticosteroid-binding globulin OS=Homo sapiens OX=9606 GN=SERPINA6 PE=1 SV=1	SERPINA6	4	10	405	45.1	6.04
			EENFYVDETTVVK
			ITQDAQLK
			MNTVIAALSR
			HLVALSPK
Q8WUF8	Cotranscriptional regulator FAM172A OS=Homo sapiens OX=9606 GN=FAM172A PE=2 SV=1	FAM172A	1	2	416	47.9	6.09
			EKEMMQLYIR
P17812	CTP synthase 1 OS=Homo sapiens OX=9606 GN=CTPS1 PE=1 SV=2	CTPS1	1	1	591	66.6	6.46
			FPSINHD
Q86VP6	Cullin-associated NEDD8-dissociated protein 1 OS=Homo sapiens OX=9606 GN=CAND1 PE=1 SV=2	CAND1	1	1	1230	136.3	5.78
			EVEmGPFK
Q96KJ9	Cytochrome c oxidase subunit 4 isoform 2, mitochondrial OS=Homo sapiens OX=9606 GN=COX4I2 PE=1 SV=2	COX4I2	1	4	171	20	9.63
			LMSSSGTSDASPSGSPVLASYKPAPPK
Q9NR63	Cytochrome P450 26B1 OS=Homo sapiens OX=9606 GN=CYP26B1 PE=1 SV=1	CYP26B1	1	3	512	57.5	8.46
			KGGGGR
P81605	Dermcidin OS=Homo sapiens OX=9606 GN=DCD PE=1 SV=2	DCD	1	10	110	11.3	6.54
			ENAGEDPGLAR
Q9UH17	DNA dC->dU-editing enzyme APOBEC-3B OS=Homo sapiens OX=9606 GN=APOBEC3B PE=1 SV=1	APOBEC3B	1	2	382	45.9	6.06
			mNPQIR
Q9UJA3	DNA helicase MCM8 OS=Homo sapiens OX=9606 GN=MCM8 PE=1 SV=2	MCM8	1	1	840	93.6	7.75
			VYQLQTM
P52701	DNA mismatch repair protein Msh6 OS=Homo sapiens OX=9606 GN=MSH6 PE=1 SV=2	MSH6	1	1	1360	152.7	6.9
			YSDSLVQK
Q92878	DNA repair protein RAD50 OS=Homo sapiens OX=9606 GN=RAD50 PE=1 SV=1	RAD50	1	1	1312	153.8	6.89
			TQmEMLTKDK
P78527	DNA-dependent protein kinase catalytic subunit OS=Homo sapiens OX=9606 GN=PRKDC PE=1 SV=3	PRKDC	1	1	4128	468.8	7.12
			mAVLALLAK
Q6PKX4	Docking protein 6 OS=Homo sapiens OX=9606 GN=DOK6 PE=1 SV=1	DOK6	1	2	331	38.3	8.48
			SISLPR
O14733	Dual specificity mitogen-activated protein kinase kinase 7 OS=Homo sapiens OX=9606 GN=MAP2K7 PE=1 SV=2	MAP2K7	1	2	419	47.5	9.16
			TGHVIAVK
Q16829	Dual specificity protein phosphatase 7 OS=Homo sapiens OX=9606 GN=DUSP7 PE=1 SV=4	DUSP7	1	12	419	44.9	6.09
			GPPARAHMSTSGAAAAGGTRAGSEPGAGSGSGAGTGAGAATGAGAMPcK
Q9NYC9	Dynein heavy chain 9, axonemal OS=Homo sapiens OX=9606 GN=DNAH9 PE=1 SV=3	DNAH9	1	1	4486	511.6	5.91
			VAVIMLEVK
Q14258	E3 ubiquitin/ISG15 ligase TRIM25 OS=Homo sapiens OX=9606 GN=TRIM25 PE=1 SV=2	TRIM25	1	1	630	70.9	8.09
			QAGLEAAAK
Q8TDB6	E3 ubiquitin-protein ligase DTX3L OS=Homo sapiens OX=9606 GN=DTX3L PE=1 SV=1	DTX3L	1	1	740	83.5	8.06
			ILmGEHHLVSTEWPR
O76050	E3 ubiquitin-protein ligase NEURL1 OS=Homo sapiens OX=9606 GN=NEURL1 PE=2 SV=1	NEURL1	1	3	574	61.8	8.51
			KmEGHDGIEK
Q8IWV7	E3 ubiquitin-protein ligase UBR1 OS=Homo sapiens OX=9606 GN=UBR1 PE=1 SV=1	UBR1	1	1	1749	200.1	6.01
			ILTcmQGMEEIR
Q86UK7	E3 ubiquitin-protein ligase ZNF598 OS=Homo sapiens OX=9606 GN=ZNF598 PE=1 SV=1	ZNF598	1	1	904	98.6	8.4
			LLPAPR
Q9BSW2	EF-hand calcium-binding domain-containing protein 4B OS=Homo sapiens OX=9606 GN=CRACR2A PE=1 SV=1	CRACR2A	1	4	395	45.6	5.01
			KAQEFFQTcDAEGK
Q14576	ELAV-like protein 3 OS=Homo sapiens OX=9606 GN=ELAVL3 PE=2 SV=3	ELAVL3	1	2	367	39.5	9.28
			SPLSLIAR
P63135	Endogenous retrovirus group K member 7 Pol protein OS=Homo sapiens OX=9606 GN=ERVK-7 PE=3 SV=1	ERVK-7	1	1	1459	165.1	8.88
			TNRTLK
Q14511	Enhancer of filamentation 1 OS=Homo sapiens OX=9606 GN=NEDD9 PE=1 SV=1	NEDD9	1	1	834	92.8	6.7
			TVPDDAK
P29323	Ephrin type-B receptor 2 OS=Homo sapiens OX=9606 GN=EPHB2 PE=1 SV=5	EPHB2	1	2	1055	117.4	6.55
			GVQLLDSELVLPDcLRPR
Q9UBC2	Epidermal growth factor receptor substrate 15-like 1 OS=Homo sapiens OX=9606 GN=EPS15L1 PE=1 SV=1	EPS15L1	1	3	864	94.2	5.11
			VDTIAADESFSQVDLGGR
Q16610	Extracellular matrix protein 1 OS=Homo sapiens OX=9606 GN=ECM1 PE=1 SV=2	ECM1	1	2	540	60.6	6.71
			LTFINDLcGPR
P49327	Fatty acid synthase OS=Homo sapiens OX=9606 GN=FASN PE=1 SV=3	FASN	1	1	2511	273.3	6.44
			VAAAVDLIIK
Q6GMR7	Fatty-acid amide hydrolase 2 OS=Homo sapiens OX=9606 GN=FAAH2 PE=2 SV=1	FAAH2	1	2	532	58.3	9.07
			LDTKVHLK
Q8NEA4	F-box only protein 36 OS=Homo sapiens OX=9606 GN=FBXO36 PE=2 SV=2	FBXO36	1	5	188	22.1	8.43
			DYYQLLVTR
Q9BQ87	F-box-like/WD repeat-containing protein TBL1Y OS=Homo sapiens OX=9606 GN=TBL1Y PE=2 SV=1	TBL1Y	1	1	522	56.7	5.62
			QQAFGEK
Q9Y2L6	FERM domain-containing protein 4B OS=Homo sapiens OX=9606 GN=FRMD4B PE=1 SV=4	FRMD4B	1	1	1034	118	8.62
			LVTLETK
P02671	Fibrinogen alpha chain OS=Homo sapiens OX=9606 GN=FGA PE=1 SV=2	FGA	1	2	866	94.9	6.01
			GLIDEVNQDFTNR
P02675	Fibrinogen beta chain OS=Homo sapiens OX=9606 GN=FGB PE=1 SV=2	FGB	1	3	491	55.9	8.27
			DNENVVNEYSSELEK
P02751	Fibronectin OS=Homo sapiens OX=9606 GN=FN1 PE=1 SV=4	FN1	62	37	2386	262.5	5.71
			HTSVQTTSSGSGPFTDVR
			GLKPGVVYEGQLISIQQYGHQEVTR
			EESPLLIGQQSTVSDVPR
			ITYGETGGNSPVQEFTVPGSK
			SSPVVIDASTAIDAPSNLR
			DDKESVPISDTIIPAVPPPTDLR
			YSFcTDHTVLVQTR
			RPGGEPSPEGTTGQSYNQYSQR
			NTFAEVTGLSPGVTYYFK
			EINLAPDSSSVVVSGLMVATK
			GDSPASSKPISINYR
			TEIDKPSQMQVTDVQDNSISVK
			GFNcESKPEAEETcFDK
			TYLGNALVcTcYGGSR
			VTIMWTPPESAVTGYR
			VPGTSTSATLTGLTR
			VTWAPPPSIDLTNFLVR
			cDPHEATcYDDGK
			WSRPQAPITGYR
			QDGHLWcSTTSNYEQDQK
			LLcQcLGFGSGHFR
			VDVIPVNLPGEHGQR
			VVTPLSPPTNLHLEANPDTGVLTVSWER
			DSMIWDcTcIGAGR
			WcGTTQNYDADQK
			FLATTPNSLLVSWQPPR
			LGVRPSQGGEAPR
			NLQPASEYTVSLVAIK
			DLQFVEVTDVK
			GNLLQcIcTGNGR
			FGFcPMAAHEEIcTTNEGVMYR
			GEWTcKPIAEK
			STATISGLKPGVDYTITVYAVTGR
			WLPSSSPVTGYR
			TYHVGEQWQK
			IYLYTLNDNAR
			FTQVTPTSLSAQWTPPNVQLTGYR
			SYTITGLQPGTDYK
			FTNIGPDTMR
			VGDTYERPK
			TFYScTTEGR
			ESVPISDTIIPAVPPPTDLR
			ITGYIIK
			QYNVGPSVSK
			IScTIANR
			YQcYcYGR
			EATIPGHLNSYTIK
			TNTNVNcPIEcFMPLDVQADR
			VFAVSHGR
			STTPDITGYR
			GEWTcIAYSQLR
			LTVGLTR
			MSESGFK
			YEVSVYALK
			SDTVPSPR
			ATITGYR
			ESKPLTAQQTTK
			YEKPGSPPR
			SEPLIGR
			TIKPDVR
			DLEVVAATPTSLLISWDAPAVTVR
			TKTETITGFQVDAVPANGQTPIQR
P23142	Fibulin-1 OS=Homo sapiens OX=9606 GN=FBLN1 PE=1 SV=4	FBLN1	1	2	703	77.2	5.22
			YMDGMTVGVVR
Q15485	Ficolin-2 OS=Homo sapiens OX=9606 GN=FCN2 PE=1 SV=2	FCN2	3	10	313	34	6.77
			VDLVDFEDNYQFAK
			MVGLEGSDK
			VDGSVDFYR
O75636	Ficolin-3 OS=Homo sapiens OX=9606 GN=FCN3 PE=1 SV=2	FCN3	8	34	299	32.9	6.67
			LLGEVDHYQLALGK
			ELLSQGATLSGWYHLcLPEGR
			ALPVFcDMDTEGGGWLVFQR
			YAVSEAAAHK
			YGIDWASGR
			TFAHYATFR
			QDGSVDFFR
			GEPGDPVNLLR
P39748	Flap endonuclease 1 OS=Homo sapiens OX=9606 GN=FEN1 PE=1 SV=1	FEN1	1	2	380	42.6	8.62
			LDDFFK
Q9H461	Frizzled-8 OS=Homo sapiens OX=9606 GN=FZD8 PE=1 SV=1	FZD8	1	2	694	73.3	8.19
			SGTASSVSYPK
Q08380	Galectin-3-binding protein OS=Homo sapiens OX=9606 GN=LGALS3BP PE=1 SV=1	LGALS3BP	17	35	585	65.3	5.27
			ELSEALGQIFDSQR
			TLQALEFHTVPFQLLAR
			YSSDYFQAPSDYR
			RIDITLSSVK
			GQWGTVcDNLWDLTDASVVcR
			LADGGATNQGR
			SDLAVPSELALLK
			AVDTWSWGER
			IDITLSSVK
			YYPYQSFQTPQHPSFLFQDK
			AAFGQGSGPIMLDEVQcTGTEASLADcK
			ASHEEVEGLVEK
			STSSFPcPAGHFNGFR
			SQLVYQSR
			SLGWLK
			VEIFYR
			KSQLVYQSR
P06396	Gelsolin OS=Homo sapiens OX=9606 GN=GSN PE=1 SV=1	GSN	11	17	782	85.6	6.28
			SEDcFILDHGK
			HVVPNEVVVQR
			EVQGFESATFLGYFK
			QTQVSVLPEGGETPLFK
			AGALNSNDAFVLK
			TASDFITK
			TGAQELLR
			AVEVLPK
			YIETDPANR
			EPGLQIWR
			VPFDAATLHTSTAMAAQHGMDDDGTGQK
Q8TEQ6	Gem-associated protein 5 OS=Homo sapiens OX=9606 GN=GEMIN5 PE=1 SV=3	GEMIN5	1	1	1508	168.5	6.62
			KRLSQPK
P35269	General transcription factor IIF subunit 1 OS=Homo sapiens OX=9606 GN=GTF2F1 PE=1 SV=2	GTF2F1	1	2	517	58.2	7.49
			LDTGPQSLSGK
Q5RHP9	Glutamate-rich protein 3 OS=Homo sapiens OX=9606 GN=ERICH3 PE=2 SV=1	ERICH3	1	1	1530	168.4	4.88
			KGSRLGGK
P22352	Glutathione peroxidase 3 OS=Homo sapiens OX=9606 GN=GPX3 PE=1 SV=2	GPX3	3	12	226	25.5	8.13
			FLVGPDGIPIMR
			MDILSYMR
			FYTFLK
Q8WWB7	Glycosylated lysosomal membrane protein OS=Homo sapiens OX=9606 GN=GLMP PE=1 SV=1	GLMP	1	1	406	43.8	6.58
			VQAFSR
Q9NQS5	G-protein coupled receptor 84 OS=Homo sapiens OX=9606 GN=GPR84 PE=2 SV=1	GPR84	1	3	396	43.7	9.54
			QASIHSNHVAR
Q4V328	GRIP1-associated protein 1 OS=Homo sapiens OX=9606 GN=GRIPAP1 PE=1 SV=1	GRIPAP1	1	1	841	95.9	5.11
			EELGAVR
Q8NHV1	GTPase IMAP family member 7 OS=Homo sapiens OX=9606 GN=GIMAP7 PE=1 SV=1	GIMAP7	1	3	300	34.5	6.46
			SLRIVLVGK
P11488	Guanine nucleotide-binding protein G(t) subunit alpha-1 OS=Homo sapiens OX=9606 GN=GNAT1 PE=1 SV=5	GNAT1	1	2	350	40	5.62
			DVFFEK
O60832	H/ACA ribonucleoprotein complex subunit DKC1 OS=Homo sapiens OX=9606 GN=DKC1 PE=1 SV=3	DKC1	1	1	514	57.6	9.42
			ATRLVK
P00738	Haptoglobin OS=Homo sapiens OX=9606 GN=HP PE=1 SV=1	HP	29	69	406	45.2	6.58
			LPEcEADDGcPKPPEIAHGYVEHSVR
			AVGDKLPEcEADDGcPKPPEIAHGYVEHSVR
			SPVGVQPILNEHTFcAGMSK
			LRTEGDGVYTLNNEK
			VVLHPNYSQVDIGLIK
			YQEDTcYGDAGSAFAVHDLEEDTWYATGILSFDK
			LRTEGDGVYTLNDK
			AVGDKLPEcEAVcGKPK
			YVMLPVADQDQcIR
			TEGDGVYTLNNEK
			TEGDGVYTLNDKK
			VTSIQDWVQK
			LPEcEAVcGKPK
			TEGDGVYTLNDK
			HYEGSTVPEK
			KQLVEIEK
			ScAVAEYGVYVK
			NPANPVQR
			DIAPTLTLYVGK
			VGYVSGWGR
			VMPIcLPSK
			ILGGHLDAK
			HYEGSTVPEKK
			DIAPTLTLYVGKK
			GSFPWQAK
			QLVEIEK
			DYAEVGR
			FTDHLK
			KQWINK
P00739	Haptoglobin-related protein OS=Homo sapiens OX=9606 GN=HPR PE=2 SV=2	HPR	21	55	348	39	7.09
			SPVGVQPILNEHTFcVGMSK
			VVLHPNYHQVDIGLIK
			LRTEGDGVYTLNDK
			YVMLPVADQYDcITHYEGSTcPK
			AVGDKLPEcEAVcGKPK
			VTSIQHWVQK
			TEGDGVYTLNDKK
			LPEcEAVcGKPK
			TEGDGVYTLNDK
			VGYVSGWGQSDNFK
			KQLVEIEK
			ScAVAEYGVYVK
			NPANPVQR
			DIAPTLTLYVGK
			VMPIcLPSK
			ILGGHLDAK
			DIAPTLTLYVGKK
			GSFPWQAK
			QLVEIEK
			VLVNER
			KQWINK
Q86WZ0	HEAT repeat-containing protein 4 OS=Homo sapiens OX=9606 GN=HEATR4 PE=2 SV=2	HEATR4	1	1	1026	117.1	9.11
			TFFSPImSSPSGK
P25092	Heat-stable enterotoxin receptor OS=Homo sapiens OX=9606 GN=GUCY2C PE=1 SV=2	GUCY2C	1	1	1073	123.3	7.17
			TNDLPFK
P69905	Hemoglobin subunit alpha OS=Homo sapiens OX=9606 GN=HBA1 PE=1 SV=2	HBA1	8	61	142	15.2	8.68
			VADALTNAVAHVDDMPNALSALSDLHAHK
			TYFPHFDLSHGSAQVK
			KVADALTNAVAHVDDMPNALSALSDLHAHK
			VGAHAGEYGAEALER
			LRVDPVNFK
			MFLSFPTTK
			VDPVNFK
			VLSPADK
P68871	Hemoglobin subunit beta OS=Homo sapiens OX=9606 GN=HBB PE=1 SV=2	HBB	12	94	147	16	7.28
			VLGAFSDGLAHLDNLK
			FFESFGDLSTPDAVMGNPK
			VNVDEVGGEALGR
			LLGNVLVcVLAHHFGK
			VVAGVANALAHK
			SAVTALWGK
			KVLGAFSDGLAHLDNLK
			GTFATLSELHcDK
			LLVVYPWTQR
			EFTPPVQAAYQK
			LHVDPENFR
			VHLTPEEK
P02790	Hemopexin OS=Homo sapiens OX=9606 GN=HPX PE=1 SV=2	HPX	20	51	462	51.6	7.02
			LLQDEFPGIPSPLDAAVEcHR
			SLGPNScSANGPGLYLIHGPNLYcYSDVEK
			EVGTPHGIILDSVDAAFIcPGSSR
			SGAQATWTELPWPHEK
			GEcQAEGVLFFQGDR
			LYLVQGTQVYVFLTK
			QGHNSVFLIK
			YYcFQGNQFLR
			RLWWLDLK
			NFPSPVDAAFR
			EWFWDLATGTMK
			VDGALcMEK
			DYFMPcPGR
			LWWLDLK
			VWVYPPEK
			GGYTLVSGYPK
			GEFVWK
			ELISER
			GEVPPR
			LHIMAGR
P05546	Heparin cofactor 2 OS=Homo sapiens OX=9606 GN=SERPIND1 PE=1 SV=3	SERPIND1	11	21	499	57	6.9
			LVACAQSGHEVTLSNLNLSMPPPK
Q04756	Hepatocyte growth factor activator OS=Homo sapiens OX=9606 GN=HGFAC PE=1 SV=1	HGFAC	1	1	655	70.6	7.24
			YEITTIHNLFR
			TLEAQLTPR
			TScLLFMGR
			LNILNAK
			IAIDLFK
			QFPILLDFK
			SVNDLYIQK
			EYYFAEAQIADFSDPAFISK
			NYNLVESLK
			EVLLPK
			NGNMAGISDQR
P04196	Histidine-rich glycoprotein OS=Homo sapiens OX=9606 GN=HRG PE=1 SV=1	HRG	7	17	525	59.5	7.5
			RPSEIVIGQcK
			DSPVLIDFFEDTER
			ADLFYDVEALDLESPK
			YKEENDDFASFR
			IADAHLDR
			HPLKPDNQPFPQSVSEScPGK
			DGYLFQLLR
Q96DB2	Histone deacetylase 11 OS=Homo sapiens OX=9606 GN=HDAC11 PE=1 SV=1	HDAC11	1	2	347	39.2	7.65
			YLNELK
Q99801	Homeobox protein Nkx-3.1 OS=Homo sapiens OX=9606 GN=NKX3-1 PE=1 SV=2	NKX3-1	1	3	234	26.3	9.2
			LPQTPK
O00291	Huntingtin-interacting protein 1 OS=Homo sapiens OX=9606 GN=HIP1 PE=1 SV=5	HIP1	1	1	1037	116.1	5.3
			mDRMASSmK
Q9Y6R7	IgGFc-binding protein OS=Homo sapiens OX=9606 GN=FCGBP PE=1 SV=3	FCGBP	42	16	5405	571.6	5.34
			EEFcGLLSSPTGPLSScHK
			VDVTLPSSYHGAVcGLcGNMDR
			SPANcPLScPANSR
			AISGLTIDGHAVGAK
			ASQHGSDVVIETDFGLR
			VNGVLTALPVSVADGR
			SVPGcEGVALVVAQTK
			LPVVLANGQIR
			SLAAYTAAcQAAGVAVKPWR
			GEVGFVLVDNQR
			cSVQNGLLGcYPDR
			AGcVAESTAVcR
			QcVYDLcAQK
			APGWDPLcWDEcR
			AIGYATAADcGR
			VAVIVSNDHAGK
			VVAEVQIcHGK
			TPDGSLLVR
			VSYVGLVTVR
			NPQGPFATcQAVLSPSEYFR
			YYPLGEVFYPGPEcER
			GNPAVSYVR
			GATTSPGVYELSSR
			LASVSVSR
			LTYNHGGITGSR
			VAYDLVYYVR
			LcGMLTK
			LDSLVAQQLQSK
			GSQAVSYTR
			ISVAQGASK
			YYPLGQTFYPGPGcDSLcR
			GSQTVSYTR
			GScPTcPEDR
			VTVNGVDMK
			LPVSLSEGR
			cPPELEK
			LDPQGAVR
			NMVLQTTK
			VLVENEHR
			LVDPQGPLK
			VPAAYAGSLcGLcGNYNQDPADDLK
			cTcNGATHQVTcR
Q8N7P1	Inactive phospholipase D5 OS=Homo sapiens OX=9606 GN=PLD5 PE=2 SV=2	PLD5	1	1	536	61.3	8.72
			LLLSFWK
Q13308	Inactive tyrosine-protein kinase 7 OS=Homo sapiens OX=9606 GN=PTK7 PE=1 SV=2	PTK7	1	1	1070	118.3	7.09
			LLGLcR
Q8NI35	InaD-like protein OS=Homo sapiens OX=9606 GN=PATJ PE=1 SV=3	PATJ	1	1	1801	196.2	4.94
			IVELVK
Q3MIP1	Inositol 1,4,5-trisphosphate receptor-interacting protein-like 2 OS=Homo sapiens OX=9606 GN=ITPRIPL2 PE=1 SV=1	ITPRIPL2	1	2	535	58.4	9.42
			cLQLLKALR
Q9Y4H2	Insulin receptor substrate 2 OS=Homo sapiens OX=9606 GN=IRS2 PE=1 SV=2	IRS2	1	1	1338	137.2	8.65
			VASPTSGVK
P35858	Insulin-like growth factor-binding protein complex acid labile subunit OS=Homo sapiens OX=9606 GN=IGFALS PE=1 SV=1	IGFALS	1	3	605	66	6.79
			VAGLLEDTFPGLLGLR
Q9NVR2	Integrator complex subunit 10 OS=Homo sapiens OX=9606 GN=INTS10 PE=1 SV=2	INTS10	1	1	710	82.2	7.44
			LPANLLYK
P23229	Integrin alpha-6 OS=Homo sapiens OX=9606 GN=ITGA6 PE=1 SV=5	ITGA6	1	1	1130	126.5	6.61
			VTVFPSK
Q13797	Integrin alpha-9 OS=Homo sapiens OX=9606 GN=ITGA9 PE=1 SV=2	ITGA9	1	1	1035	114.4	6.14
			VDPALR
P19827	Inter-alpha-trypsin inhibitor heavy chain H1 OS=Homo sapiens OX=9606 GN=ITIH1 PE=1 SV=3	ITIH1	18	30	911	101.3	6.79
			GMADQDGLKPTIDKPSEDSPPLEMLGPR
			GSLVQASEANLQAAQDFVR
			ADVQAHGEGQEFSITcLVDEEEMK
			FAHYVVTSQVVNTANEAR
			GFSLDEATNLNGGLLR
			NHMQYEIVIK
			QYYEGSEIVVAGR
			QAVDTAVDGVFIR
			TMEQFTIHLTVNPQSK
			ILGDMQPGDYFDLVLFGTR
			LDAQASFLPK
			AAISGENAGLVR
			TAFISDFAVTADGNAFIGDIK
			VTFQLTYEEVLK
			GHMLENHVER
			EVAFDLEIPK
			LWAYLTIQELLAK
			VTYDVSR
P19823	Inter-alpha-trypsin inhibitor heavy chain H2 OS=Homo sapiens OX=9606 GN=ITIH2 PE=1 SV=2	ITIH2	25	38	946	106.4	6.86
			VVNNSPQPQNVVFDVQIPK
			AEDHFSVIDFNQNIR
			FLHVPDTFEGHFDGVPVISK
			LSNENHGIAQR
			HLEVDVWVIEPQGLR
			ETAVDGELVVLYDVK
			NVQFNYPHTSVTDVTQNNFHNYFGGSEIVVAGK
			IQPSGGTNINEALLR
			AHVSFKPTVAQQR
			IYGNQDTSSQLK
			MLADAPPQDPSccSGALYYGSK
			FYNQVSTPLLR
			VQFELHYQEVK
			SSALDMENFR
			MATTMIQSK
			NDLISATK
			HADPDFTR
			TEVNVLPGAK
			AGELEVFNGYFVHFFAPDNLDPIPK
			LWAYLTINQLLAER
			SLAPTAAAK
			ALYAQAR
			VQSTITSR
			TILDDLR
			SILQMSLDHHIVTPLTSLVIENEAGDER
Q06033	Inter-alpha-trypsin inhibitor heavy chain H3 OS=Homo sapiens OX=9606 GN=ITIH3 PE=1 SV=2	ITIH3	8	9	890	99.8	5.74
			EHLVQATPENLQEAR
			GHVSFKPSLDQQR
			GMTNINDGLLR
			LVDEDMNSFK
			VTFELTYEELLK
			YEMYLK
			FAHNVVTMR
			ALDLSLK
Q14624	Inter-alpha-trypsin inhibitor heavy chain H4 OS=Homo sapiens OX=9606 GN=ITIH4 PE=1 SV=4	ITIH4	21	32	930	103.3	6.98
			QLGLPGPPDVPDHAAYHPFR
			NPLVWVHASPEHVVVTR
			AEAQAQYSAAVAK
			ANTVQEATFQMELPK
			SPEQQETVLDGNLIIR
			GPDVLTATVSGK
			MNFRPGVLSSR
			QGPVNLLSDPEQGVEVTGQYER
			LGVYELLLK
			LALDNGGLAR
			ETLFSVMPGLK
			AISGGSIQIENGYFVHYFAPEGLTTMPK
			FAHTVVTSR
			FKPTLSQQQK
			GSEMVVAGK
			YIFHNFMER
			VRPQQLVK
			ITFELVYEELLK
			ILDDLSPR
			RLDYQEGPPGVEIScWSVEL
			LPEGSVSLIILLTDGDPTVGETNPR
Q9NPH3	Interleukin-1 receptor accessory protein OS=Homo sapiens OX=9606 GN=IL1RAP PE=1 SV=2	IL1RAP	1	2	570	65.4	8.12
			QLQVAmPVK
P29622	Kallistatin OS=Homo sapiens OX=9606 GN=SERPINA4 PE=1 SV=3	SERPINA4	1	2	427	48.5	7.75
			LGFTDLFSK
Q9NVR0	Kelch-like protein 11 OS=Homo sapiens OX=9606 GN=KLHL11 PE=1 SV=1	KLHL11	1	1	708	80.1	6.16
			HSFGLTEVK
Q14532	Keratin, type I cuticular Ha2 OS=Homo sapiens OX=9606 GN=KRT32 PE=2 SV=3	KRT32	1	2	448	50.3	4.84
			LAADDFR
P35527	Keratin, type I cytoskeletal 9 OS=Homo sapiens OX=9606 GN=KRT9 PE=1 SV=3	KRT9	1	2	623	62	5.24
			FSSSSGYGGGSSR
Q86Y46	Keratin, type II cytoskeletal 73 OS=Homo sapiens OX=9606 GN=KRT73 PE=1 SV=1	KRT73	1	2	540	58.9	7.23
			NEISELTRLIQR
Q5VWX1	KH domain-containing, RNA-binding, signal transduction-associated protein 2 OS=Homo sapiens OX=9606 GN=KHDRBS2 PE=1 SV=1	KHDRBS2	1	2	349	38.9	6.29
			GVPTPRAR
Q12840	Kinesin heavy chain isoform 5A OS=Homo sapiens OX=9606 GN=KIF5A PE=1 SV=2	KIF5A	1	1	1032	117.3	5.9
			cELPKLEK
P01042	Kininogen-1 OS=Homo sapiens OX=9606 GN=KNG1 PE=1 SV=2	KNG1	11	22	644	71.9	6.81
			DIPTNSPELEETLTHTITK
			IASFSQNcDIYPGK
			AATGEcTATVGK
			YNSQNQSNNQFVLYR
			RPPGFSPFR
			ENFLFLTPDcK
			TVGSDTFYSFK
			LGQSLDcNAEVYVVPWEK
			IYPTVNcQPLGMISLMK
			YFIDFVAR
			IcVGcPR
Q9UIH9	Krueppel-like factor 15 OS=Homo sapiens OX=9606 GN=KLF15 PE=1 SV=1	KLF15	1	2	416	44	8.16
			NPAAELIK
Q9UNP4	Lactosylceramide alpha-2,3-sialyltransferase OS=Homo sapiens OX=9606 GN=ST3GAL5 PE=1 SV=4	ST3GAL5	1	1	418	48	8.98
			IPLQPK
O95447	Lebercilin-like protein OS=Homo sapiens OX=9606 GN=LCA5L PE=1 SV=1	LCA5L	1	1	670	76.5	9.48
			mSLADLTK
P02750	Leucine-rich alpha-2-glycoprotein OS=Homo sapiens OX=9606 GN=LRG1 PE=1 SV=2	LRG1	4	9	347	38.2	6.95
			DLLLPQPDLR
			GPLQLER
			GQTLLAVAK
			LQVLGK
Q96L50	Leucine-rich repeat protein 1 OS=Homo sapiens OX=9606 GN=LRR1 PE=1 SV=2	LRR1	2	3	414	46.7	9.09
			SLDLSK
			VLPVIK
Q5T7N2	LINE-1 type transposase domain-containing protein 1 OS=Homo sapiens OX=9606 GN=L1TD1 PE=1 SV=1	L1TD1	1	1	865	98.8	4.93
			DIAPVLDLK
P11182	Lipoamide acyltransferase component of branched-chain alpha-keto acid dehydrogenase complex, mitochondrial OS=Homo sapiens OX=9606 GN=DBT PE=1 SV=3	DBT	1	2	482	53.5	8.51
			TLATPAVR
Q496Y0	LON peptidase N-terminal domain and RING finger protein 3 OS=Homo sapiens OX=9606 GN=LONRF3 PE=1 SV=1	LONRF3	1	1	759	84.4	7.25
			QVEAALLK
P28330	Long-chain specific acyl-CoA dehydrogenase, mitochondrial OS=Homo sapiens OX=9606 GN=ACADL PE=1 SV=2	ACADL	1	1	430	47.6	7.8
			VLGGHR
P51884	Lumican OS=Homo sapiens OX=9606 GN=LUM PE=1 SV=2	LUM	4	14	338	38.4	6.61
			FNALQYLR
			LKEDAVSAAFK
			ISNIPDEYFK
			LPSGLPVSLLTLYLDNNK
Q9H3R0	Lysine-specific demethylase 4C OS=Homo sapiens OX=9606 GN=KDM4C PE=1 SV=2	KDM4C	1	1	1056	119.9	6.46
			LDEVVTSEGK
Q6ZMT4	Lysine-specific demethylase 7A OS=Homo sapiens OX=9606 GN=KDM7A PE=1 SV=2	KDM7A	1	1	941	106.5	8.06
			VKSELR
Q5TGP6	Maestro heat-like repeat-containing protein family member 9 OS=Homo sapiens OX=9606 GN=MROH9 PE=2 SV=1	MROH9	1	1	573	65	6.34
			VTmVSK
P48740	Mannan-binding lectin serine protease 1 OS=Homo sapiens OX=9606 GN=MASP1 PE=1 SV=3	MASP1	9	16	699	79.2	5.49
			VETEDQVLATFcGR
			APGELEHGLITFSTR
			DQVLVScDTGYK
			DNVEMDTFQIEcLK
			VEcSDNLFTQR
			AAGNEcPELQPPVHGK
			SLPTcLPVcGLPK
			SDENEQHLGVK
			SDFSNEER
O00187	Mannan-binding lectin serine protease 2 OS=Homo sapiens OX=9606 GN=MASP2 PE=1 SV=4	MASP2	2	3	686	75.7	5.63
			WPEPVFGR
			LASPGFPGEYANDQER
P11226	Mannose-binding protein C OS=Homo sapiens OX=9606 GN=MBL2 PE=1 SV=2	MBL2	2	9	248	26.1	5.49
			SPDGDSSLAASER
			FQASVATPR
Q9BUB5	MAP kinase-interacting serine/threonine-protein kinase 1 OS=Homo sapiens OX=9606 GN=MKNK1 PE=1 SV=1	MKNK1	1	2	465	51.3	6.68
			GLPTPQVLQR
P41594	Metabotropic glutamate receptor 5 OS=Homo sapiens OX=9606 GN=GRM5 PE=1 SV=2	GRM5	1	1	1212	132.4	7.78
			AMVDIVK
P50579	Methionine aminopeptidase 2 OS=Homo sapiens OX=9606 GN=METAP2 PE=1 SV=1	METAP2	1	1	478	52.9	5.82
			LHKPGVYTR
P56192	Methionine--tRNA ligase, cytoplasmic OS=Homo sapiens OX=9606 GN=MARS PE=1 SV=2	MARS	1	1	900	101.1	6.16
			YLMALK
P46821	Microtubule-associated protein 1B OS=Homo sapiens OX=9606 GN=MAP1B PE=1 SV=2	MAP1B	1	1	2468	270.5	4.81
			LEEWLGR
P25874	Mitochondrial brown fat uncoupling protein 1 OS=Homo sapiens OX=9606 GN=UCP1 PE=1 SV=3	UCP1	1	5	307	33	9.09
			DMSLYASLTSEK
Q9NQG6	Mitochondrial dynamics protein MID51 OS=Homo sapiens OX=9606 GN=MIEF1 PE=1 SV=1	MIEF1	1	1	463	51.3	7.64
			LGSWNVIMFVcFEQLK
Q9HC84	Mucin-5B OS=Homo sapiens OX=9606 GN=MUC5B PE=1 SV=3	MUC5B	1	1	5762	596	6.64
			FLQALR
P22234	Multifunctional protein ADE2 OS=Homo sapiens OX=9606 GN=PAICS PE=1 SV=3	PAICS	1	1	425	47	7.23
			NHLEGK
Q5VU43	Myomegalin OS=Homo sapiens OX=9606 GN=PDE4DIP PE=1 SV=3	PDE4DIP	1	1	2346	264.9	5.47
			ENFSLK
Q15746	Myosin light chain kinase, smooth muscle OS=Homo sapiens OX=9606 GN=MYLK PE=1 SV=4	MYLK	1	1	1914	210.6	6.15
			TPVPEK
Q7Z406	Myosin-14 OS=Homo sapiens OX=9606 GN=MYH14 PE=1 SV=2	MYH14	1	1	1995	227.7	5.6
			mTIAALESK
A7E2Y1	Myosin-7B OS=Homo sapiens OX=9606 GN=MYH7B PE=1 SV=4	MYH7B	1	1	1983	225.7	6.09
			VTVETK
P35579	Myosin-9 OS=Homo sapiens OX=9606 GN=MYH9 PE=1 SV=4	MYH9	1	1	1960	226.4	5.6
			SMAVAAR
Q9UJJ9	N-acetylglucosamine-1-phosphotransferase subunit gamma OS=Homo sapiens OX=9606 GN=GNPTG PE=1 SV=1	GNPTG	1	2	305	34	6.95
			mAAGLAR
Q8N159	N-acetylglutamate synthase, mitochondrial OS=Homo sapiens OX=9606 GN=NAGS PE=1 SV=1	NAGS	1	1	534	58.1	8.9
			AAAVAPR
Q96PD5	N-acetylmuramoyl-L-alanine amidase OS=Homo sapiens OX=9606 GN=PGLYRP2 PE=1 SV=1	PGLYRP2	4	9	576	62.2	7.55
			EFTEAFLGcPAIHPR
			TDcPGDALFDLLR
			GcPDVQASLPDAK
			TFTLLDPK
O14513	Nck-associated protein 5 OS=Homo sapiens OX=9606 GN=NCKAP5 PE=1 SV=2	NCKAP5	1	1	1909	208.4	8.07
			TFSFIK
P58401	Neurexin-2-beta OS=Homo sapiens OX=9606 GN=NRXN2 PE=1 SV=1	NRXN2	1	2	666	70.9	6.38
			mPPGGSGPGGcPR
Q04721	Neurogenic locus notch homolog protein 2 OS=Homo sapiens OX=9606 GN=NOTCH2 PE=1 SV=3	NOTCH2	1	1	2471	265.2	5.14
			VASFScMcPEGK
Q8IVL0	Neuron navigator 3 OS=Homo sapiens OX=9606 GN=NAV3 PE=1 SV=3	NAV3	1	1	2385	255.5	8.76
			NKPPNYANGNEK
Q8TDF5	Neuropilin and tolloid-like protein 1 OS=Homo sapiens OX=9606 GN=NETO1 PE=2 SV=2	NETO1	1	1	533	60.2	7.02
			APPRSK
Q9UMS0	NFU1 iron-sulfur cluster scaffold homolog, mitochondrial OS=Homo sapiens OX=9606 GN=NFU1 PE=1 SV=2	NFU1	1	2	254	28.4	5.07
			ELLDTR
Q13506	NGFI-A-binding protein 1 OS=Homo sapiens OX=9606 GN=NAB1 PE=1 SV=2	NAB1	1	1	487	54.4	6.7
			mAPTLPK
P05204	Non-histone chromosomal protein HMG-17 OS=Homo sapiens OX=9606 GN=HMGN2 PE=1 SV=3	HMGN2	1	9	90	9.4	9.99
			LSCLGASLQK
E9PJ23	Nuclear pore complex-interacting protein family member B6 OS=Homo sapiens OX=9606 GN=NPIPB6 PE=3 SV=1	NPIPB6	1	4	425	49.1	10.36
			KGKADAGK
P51843	Nuclear receptor subfamily 0 group B member 1 OS=Homo sapiens OX=9606 GN=NR0B1 PE=1 SV=2	NR0B1	1	1	470	51.7	8.07
			EALPGGR
Q8WWZ8	Oncoprotein-induced transcript 3 protein OS=Homo sapiens OX=9606 GN=OIT3 PE=1 SV=2	OIT3	1	2	545	60	5.58
			TFNILFCTSCLCVSFLK
Q7RTW8	Otoancorin OS=Homo sapiens OX=9606 GN=OTOA PE=1 SV=1	OTOA	1	2	1153	128.5	5.82
			SNAIEVNIPR
A0A1B0GUJ8	Paraneoplastic antigen-like protein 8C OS=Homo sapiens OX=9606 GN=PNMA8C PE=3 SV=1	PNMA8C	1	3	204	22.9	8.94
			mLFGVK
Q6ZMN7	PDZ domain-containing RING finger protein 4 OS=Homo sapiens OX=9606 GN=PDZRN4 PE=2 SV=3	PDZRN4	1	1	1036	117	5.87
			VINLTNK
A6NKB5	Pecanex-like protein 2 OS=Homo sapiens OX=9606 GN=PCNX2 PE=2 SV=3	PCNX2	1	1	2137	237.1	6.76
			RASQEDmGLDDTASQQSVSDEQ
P42338	Phosphatidylinositol 4,5-bisphosphate 3-kinase catalytic subunit beta isoform OS=Homo sapiens OX=9606 GN=PIK3CB PE=1 SV=1	PIK3CB	1	1	1070	122.7	7.09
			TIVSSEVSGK
O15067	Phosphoribosylformylglycinamidine synthase OS=Homo sapiens OX=9606 GN=PFAS PE=1 SV=4	PFAS	1	1	1338	144.6	5.76
			FcDNSSAIQGK
P36955	Pigment epithelium-derived factor OS=Homo sapiens OX=9606 GN=SERPINF1 PE=1 SV=4	SERPINF1	2	5	418	46.3	6.38
			YGLDSDLScK
			DTDTGALLFIGK
P78337	Pituitary homeobox 1 OS=Homo sapiens OX=9606 GN=PITX1 PE=1 SV=2	PITX1	1	3	314	34.1	8.98
			SLAPAPLSTK
P03952	Plasma kallikrein OS=Homo sapiens OX=9606 GN=KLKB1 PE=1 SV=1	KLKB1	11	20	638	71.3	8.22
			IAYGTQGSSGYSLR
			VSEGNHDIALIK
			VLTPDAFVcR
			VAEYMDWILEK
			YSPGGTPTAIK
			GVNVcQETcTK
			DSVTGTLPK
			cLLFSFLPASSINDMEK
			GDSGGPLVcK
			LcNTGDNSVcTTK
			MVcAGYK
P05155	Plasma protease C1 inhibitor OS=Homo sapiens OX=9606 GN=SERPING1 PE=1 SV=2	SERPING1	10	23	500	55.1	6.55
			GVTSVSQIFHSPDLAIR
			VTTSQDMLSIMEK
			LEDMEQALSPSVFK
			TNLESILSYPK
			DFTcVHQALK
			KYPVAHFIDQTLK
			LLDSLPSDTR
			FQPTLLTLPR
			TLYSSSPR
			FPVFMGR
P00747	Plasminogen OS=Homo sapiens OX=9606 GN=PLG PE=1 SV=2	PLG	31	50	810	90.5	7.24
			NPDGDVGGPWcYTTNPR
			QLGAGSIEEcAAK
			ATTVTGTPcQDWAAQEPHR
			VILGAHQEVNLEPHVQEIEVSR
			NPDADKGPWcFTTDPSVR
			FSPATHPSEGLEENYcR
			KLYDYcDVPQcAAPSFDcGKPQVEPK
			VQSTELcAGHLAGGTDScQGDSGGPLVcFEK
			YDYcDILEcEEEcMHcSGENYDGK
			HSIFTPETNPR
			cEEDEEFTcR
			TPENYPNAGLTMNYcR
			VIPAcLPSPNYVVADR
			EQQcVIMAENR
			LSSPAVITDK
			FVTWIEGVMR
			APWcHTTNSQVR
			EAQLPVIENK
			cQSWSSMTPHR
			WELcDIPR
			NLDENYcR
			cTTPPPSSGPTYQcLK
			KVYLSEcK
			DIALLK
			TPENFPcK
			WEYcNLK
			VVGGcVAHPHSWPWQVSLR
			LFLEPTR
			WSSTSPHRPR
			SSIIIR
			VYLSEcK
P02776	Platelet factor 4 OS=Homo sapiens OX=9606 GN=PF4 PE=1 SV=2	PF4	4	36	101	10.8	8.62
			AGPHcPTAQLIATLK
			KIcLDLQAPLYK
			HITSLEVIK
			IcLDLQAPLYK
Q9Y4G2	Pleckstrin homology domain-containing family M member 1 OS=Homo sapiens OX=9606 GN=PLEKHM1 PE=1 SV=3	PLEKHM1	1	1	1056	117.4	6.52
			SGALKELSK
O43157	Plexin-B1 OS=Homo sapiens OX=9606 GN=PLXNB1 PE=1 SV=3	PLXNB1	1	1	2135	232.2	5.49
			DSPINK
P01833	Polymeric immunoglobulin receptor OS=Homo sapiens OX=9606 GN=PIGR PE=1 SV=4	PIGR	2	4	764	83.2	5.74
			NADLQVLKPEPELVYEDLR
			RAPAFEGR
Q9HB14	Potassium channel subfamily K member 13 OS=Homo sapiens OX=9606 GN=KCNK13 PE=2 SV=2	KCNK13	1	1	408	45.4	8.35
			LANFSR
A5A3E0	POTE ankyrin domain family member F OS=Homo sapiens OX=9606 GN=POTEF PE=1 SV=2	POTEF	1	1	1075	121.4	6.2
			AGFAGDDAPR
P20742	Pregnancy zone protein OS=Homo sapiens OX=9606 GN=PZP PE=1 SV=4	PZP	12	8	1482	163.8	6.38
			AGAFcLSEDAGLGISSTASLR
			MVSGFIPLKPTVK
			AFQPFFVELTMPYSVIR
			SSGSLLNNAIK
			NQGNTWLTAFVLK
			YGAATFTR
			NQGNTWLTAFVLKTFAQAR
			ATVLNYLPK
			YNILPEK
			GEVFTLK
			GVPIPNK
			VDSHFR
Q9UHG3	Prenylcysteine oxidase 1 OS=Homo sapiens OX=9606 GN=PCYOX1 PE=1 SV=3	PCYOX1	2	4	505	56.6	6.18
			SDFYDIVLVATPLNR
			IDLFER
Q9H7F0	Probable cation-transporting ATPase 13A3 OS=Homo sapiens OX=9606 GN=ATP13A3 PE=1 SV=4	ATP13A3	1	1	1226	138	6.64
			MAPDQK
Q15760	Probable G-protein coupled receptor 19 OS=Homo sapiens OX=9606 GN=GPR19 PE=2 SV=2	GPR19	1	3	415	47.7	9.55
			DSIYDSFDREAK
Q7Z333	Probable helicase senataxin OS=Homo sapiens OX=9606 GN=SETX PE=1 SV=4	SETX	1	1	2677	302.7	7.17
			VPVSKTPK
O60568	Procollagen-lysine,2-oxoglutarate 5-dioxygenase 3 OS=Homo sapiens OX=9606 GN=PLOD3 PE=1 SV=1	PLOD3	1	1	738	84.7	6.05
			GLDYEGGGcR
Q4J6C6	Prolyl endopeptidase-like OS=Homo sapiens OX=9606 GN=PREPL PE=1 SV=1	PREPL	1	1	727	83.9	6.38
			TSRVLR
[truncated: 506 more rows]

## Sheet: Table_S2
Table S2. Proteins detected in fractions F7 and F9
Accession	Description	Gene Symbol	F7	F9	SERUM [ref. 31]	Karimi 2016 [ref. 25]	Menezes-Neto 2015 [ref. 17]
Q99943	1-acyl-sn-glycerol-3-phosphate acyltransferase alpha OS=Homo sapiens OX=9606 GN=AGPAT1 PE=1 SV=2	AGPAT1	1	0		1
O75038	1-phosphatidylinositol 4,5-bisphosphate phosphodiesterase eta-2 OS=Homo sapiens OX=9606 GN=PLCH2 PE=2 SV=3	PLCH2	0	1
P08865	40S ribosomal protein SA OS=Homo sapiens OX=9606 GN=RPSA PE=1 SV=4	RPSA	0	1
P50406	5-hydroxytryptamine receptor 6 OS=Homo sapiens OX=9606 GN=HTR6 PE=1 SV=1	HTR6	1	0
P46777	60S ribosomal protein L5 OS=Homo sapiens OX=9606 GN=RPL5 PE=1 SV=3	RPL5	1	1
O43423	Acidic leucine-rich nuclear phosphoprotein 32 family member C OS=Homo sapiens OX=9606 GN=ANP32C PE=2 SV=1	ANP32C	1	1
Q8N3C0	Activating signal cointegrator 1 complex subunit 3 OS=Homo sapiens OX=9606 GN=ASCC3 PE=1 SV=3	ASCC3	0	1
Q96PN6	Adenylate cyclase type 10 OS=Homo sapiens OX=9606 GN=ADCY10 PE=1 SV=3	ADCY10	1	0
Q15848	Adiponectin OS=Homo sapiens OX=9606 GN=ADIPOQ PE=1 SV=1	ADIPOQ	1	1		1
P43652	Afamin OS=Homo sapiens OX=9606 GN=AFM PE=1 SV=1	AFM	1	1	1
P16112	Aggrecan core protein OS=Homo sapiens OX=9606 GN=ACAN PE=1 SV=3	ACAN	1	0
Q6NUM9	All-trans-retinol 13,14-reductase OS=Homo sapiens OX=9606 GN=RETSAT PE=1 SV=2	RETSAT	1	1
P02763	Alpha-1-acid glycoprotein 1 OS=Homo sapiens OX=9606 GN=ORM1 PE=1 SV=1	ORM1	1	1	1	1	1
P19652	Alpha-1-acid glycoprotein 2 OS=Homo sapiens OX=9606 GN=ORM2 PE=1 SV=2	ORM2	1	1	1
P01011	Alpha-1-antichymotrypsin OS=Homo sapiens OX=9606 GN=SERPINA3 PE=1 SV=2	SERPINA3	1	1	1	1	1
P01009	Alpha-1-antitrypsin OS=Homo sapiens OX=9606 GN=SERPINA1 PE=1 SV=3	SERPINA1	1	1	1	1	1
P04217	Alpha-1B-glycoprotein OS=Homo sapiens OX=9606 GN=A1BG PE=1 SV=4	A1BG	1	1	1	1	1
P08697	Alpha-2-antiplasmin OS=Homo sapiens OX=9606 GN=SERPINF2 PE=1 SV=3	SERPINF2	0	1	1	1
P02765	Alpha-2-HS-glycoprotein OS=Homo sapiens OX=9606 GN=AHSG PE=1 SV=1	AHSG	1	1	1	1	1
P01023	Alpha-2-macroglobulin OS=Homo sapiens OX=9606 GN=A2M PE=1 SV=3	A2M	1	1	1	1	1
P01019	Angiotensinogen OS=Homo sapiens OX=9606 GN=AGT PE=1 SV=1	AGT	1	1	1	1	1
P01008	Antithrombin-III OS=Homo sapiens OX=9606 GN=SERPINC1 PE=1 SV=1	SERPINC1	1	1	1	1	1
P02647	Apolipoprotein A-I OS=Homo sapiens OX=9606 GN=APOA1 PE=1 SV=1	APOA1	1	1	1	1	1
P02652	Apolipoprotein A-II OS=Homo sapiens OX=9606 GN=APOA2 PE=1 SV=1	APOA2	1	1	1	1	1
P06727	Apolipoprotein A-IV OS=Homo sapiens OX=9606 GN=APOA4 PE=1 SV=3	APOA4	1	1	1	1	1
P04114	Apolipoprotein B-100 OS=Homo sapiens OX=9606 GN=APOB PE=1 SV=2	APOB	1	1	1	1	1
P02654	Apolipoprotein C-I OS=Homo sapiens OX=9606 GN=APOC1 PE=1 SV=1	APOC1	1	1	1	1
P02655	Apolipoprotein C-II OS=Homo sapiens OX=9606 GN=APOC2 PE=1 SV=1	APOC2	1	1	1	1	1
P02656	Apolipoprotein C-III OS=Homo sapiens OX=9606 GN=APOC3 PE=1 SV=1	APOC3	1	1	1	1	1
P55056	Apolipoprotein C-IV OS=Homo sapiens OX=9606 GN=APOC4 PE=1 SV=1	APOC4	1	1	1
P05090	Apolipoprotein D OS=Homo sapiens OX=9606 GN=APOD PE=1 SV=1	APOD	1	1	1	1	1
P02649	Apolipoprotein E OS=Homo sapiens OX=9606 GN=APOE PE=1 SV=1	APOE	1	1	1	1	1
O14791	Apolipoprotein L1 OS=Homo sapiens OX=9606 GN=APOL1 PE=1 SV=5	APOL1	1	1	1	1	1
O95445	Apolipoprotein M OS=Homo sapiens OX=9606 GN=APOM PE=1 SV=2	APOM	1	1	1	1
P08519	Apolipoprotein(a) OS=Homo sapiens OX=9606 GN=LPA PE=1 SV=1	LPA	1	1	1	1	1
Q86UQ4	ATP-binding cassette sub-family A member 13 OS=Homo sapiens OX=9606 GN=ABCA13 PE=2 SV=3	ABCA13	0	1
Q9NUQ8	ATP-binding cassette sub-family F member 3 OS=Homo sapiens OX=9606 GN=ABCF3 PE=1 SV=2	ABCF3	0	1
Q86XP3	ATP-dependent RNA helicase DDX42 OS=Homo sapiens OX=9606 GN=DDX42 PE=1 SV=1	DDX42	0	1
Q7Z478	ATP-dependent RNA helicase DHX29 OS=Homo sapiens OX=9606 GN=DHX29 PE=1 SV=2	DHX29	1	0
O75882	Attractin OS=Homo sapiens OX=9606 GN=ATRN PE=1 SV=2	ATRN	1	1	1	1
P02749	Beta-2-glycoprotein 1 OS=Homo sapiens OX=9606 GN=APOH PE=1 SV=3	APOH	0	1	1	1	1
P50747	Biotin--protein ligase OS=Homo sapiens OX=9606 GN=HLCS PE=1 SV=1	HLCS	1	0
Q9Y6X5	Bis(5'-adenosyl)-triphosphatase ENPP4 OS=Homo sapiens OX=9606 GN=ENPP4 PE=1 SV=3	ENPP4	0	1
Q9ULD4	Bromodomain and PHD finger-containing protein 3 OS=Homo sapiens OX=9606 GN=BRPF3 PE=1 SV=2	BRPF3	0	1
P04003	C4b-binding protein alpha chain OS=Homo sapiens OX=9606 GN=C4BPA PE=1 SV=2	C4BPA	1	1	1	1	1
P20851	C4b-binding protein beta chain OS=Homo sapiens OX=9606 GN=C4BPB PE=1 SV=1	C4BPB	1	1	1	1
Q8IYU8	Calcium uptake protein 2, mitochondrial OS=Homo sapiens OX=9606 GN=MICU2 PE=1 SV=2	MICU2	0	1
Q8IU85	Calcium/calmodulin-dependent protein kinase type 1D OS=Homo sapiens OX=9606 GN=CAMK1D PE=1 SV=1	CAMK1D	0	1
Q9NP80	Calcium-independent phospholipase A2-gamma OS=Homo sapiens OX=9606 GN=PNPLA8 PE=1 SV=1	PNPLA8	1	0
O14815	Calpain-9 OS=Homo sapiens OX=9606 GN=CAPN9 PE=1 SV=1	CAPN9	1	0
P23280	Carbonic anhydrase 6 OS=Homo sapiens OX=9606 GN=CA6 PE=1 SV=3	CA6	1	1
Q96IY4	Carboxypeptidase B2 OS=Homo sapiens OX=9606 GN=CPB2 PE=1 SV=2	CPB2	0	1	1
P15169	Carboxypeptidase N catalytic chain OS=Homo sapiens OX=9606 GN=CPN1 PE=1 SV=1	CPN1	1	1
P22792	Carboxypeptidase N subunit 2 OS=Homo sapiens OX=9606 GN=CPN2 PE=1 SV=3	CPN2	1	1	1	1
P11717	Cation-independent mannose-6-phosphate receptor OS=Homo sapiens OX=9606 GN=IGF2R PE=1 SV=3	IGF2R	0	1
P16070	CD44 antigen OS=Homo sapiens OX=9606 GN=CD44 PE=1 SV=3	CD44	1	0		1
O43866	CD5 antigen-like OS=Homo sapiens OX=9606 GN=CD5L PE=1 SV=1	CD5L	1	1		1	1
Q00587	Cdc42 effector protein 1 OS=Homo sapiens OX=9606 GN=CDC42EP1 PE=1 SV=1	CDC42EP1	0	1
Q96SN8	CDK5 regulatory subunit-associated protein 2 OS=Homo sapiens OX=9606 GN=CDK5RAP2 PE=1 SV=5	CDK5RAP2	0	1
Q99459	Cell division cycle 5-like protein OS=Homo sapiens OX=9606 GN=CDC5L PE=1 SV=2	CDC5L	1	0
P00450	Ceruloplasmin OS=Homo sapiens OX=9606 GN=CP PE=1 SV=1	CP	1	1	1	1	1
P06276	Cholinesterase OS=Homo sapiens OX=9606 GN=BCHE PE=1 SV=1	BCHE	1	1	1
Q9HC52	Chromobox protein homolog 8 OS=Homo sapiens OX=9606 GN=CBX8 PE=1 SV=3	CBX8	1	0
Q9BRQ4	Cilia- and flagella-associated protein 300 OS=Homo sapiens OX=9606 GN=CFAP300 PE=1 SV=3	CFAP300	1	0
Q9H799	Ciliogenesis and planar polarity effector 1 OS=Homo sapiens OX=9606 GN=CPLANE1 PE=1 SV=4	CPLANE1	1	0
Q00610	Clathrin heavy chain 1 OS=Homo sapiens OX=9606 GN=CLTC PE=1 SV=5	CLTC	1	1		1
P10909	Clusterin OS=Homo sapiens OX=9606 GN=CLU PE=1 SV=1	CLU	1	1	1	1
P12259	Coagulation factor V OS=Homo sapiens OX=9606 GN=F5 PE=1 SV=4	F5	1	1		1
P00748	Coagulation factor XII OS=Homo sapiens OX=9606 GN=F12 PE=1 SV=3	F12	1	1	1	1	1
P05160	Coagulation factor XIII B chain OS=Homo sapiens OX=9606 GN=F13B PE=1 SV=3	F13B	1	1	1		1
P35606	Coatomer subunit beta' OS=Homo sapiens OX=9606 GN=COPB2 PE=1 SV=2	COPB2	0	1		1
Q4G0X9	Coiled-coil domain-containing protein 40 OS=Homo sapiens OX=9606 GN=CCDC40 PE=2 SV=2	CCDC40	1	0
Q9NVE4	Coiled-coil domain-containing protein 87 OS=Homo sapiens OX=9606 GN=CCDC87 PE=1 SV=2	CCDC87	1	1
Q9Y3X0	Coiled-coil domain-containing protein 9 OS=Homo sapiens OX=9606 GN=CCDC9 PE=1 SV=1	CCDC9	1	0
Q53HC0	Coiled-coil domain-containing protein 92 OS=Homo sapiens OX=9606 GN=CCDC92 PE=1 SV=2	CCDC92	1	1
Q86Y22	Collagen alpha-1(XXIII) chain OS=Homo sapiens OX=9606 GN=COL23A1 PE=1 SV=1	COL23A1	1	1
P25940	Collagen alpha-3(V) chain OS=Homo sapiens OX=9606 GN=COL5A3 PE=1 SV=3	COL5A3	1	1
P02745	Complement C1q subcomponent subunit A OS=Homo sapiens OX=9606 GN=C1QA PE=1 SV=2	C1QA	1	1	1	1	1
P02746	Complement C1q subcomponent subunit B OS=Homo sapiens OX=9606 GN=C1QB PE=1 SV=3	C1QB	1	1	1	1	1
P02747	Complement C1q subcomponent subunit C OS=Homo sapiens OX=9606 GN=C1QC PE=1 SV=3	C1QC	1	1	1	1	1
P00736	Complement C1r subcomponent OS=Homo sapiens OX=9606 GN=C1R PE=1 SV=2	C1R	1	1	1	1	1
Q9NZP8	Complement C1r subcomponent-like protein OS=Homo sapiens OX=9606 GN=C1RL PE=1 SV=2	C1RL	1	1
P09871	Complement C1s subcomponent OS=Homo sapiens OX=9606 GN=C1S PE=1 SV=1	C1S	1	1	1	1	1
P06681	Complement C2 OS=Homo sapiens OX=9606 GN=C2 PE=1 SV=2	C2	1	1	1	1
P01024	Complement C3 OS=Homo sapiens OX=9606 GN=C3 PE=1 SV=2	C3	1	1	1	1	1
P0C0L4	Complement C4-A OS=Homo sapiens OX=9606 GN=C4A PE=1 SV=2	C4A	1	1	1
P0C0L5	Complement C4-B OS=Homo sapiens OX=9606 GN=C4B PE=1 SV=2	C4B	1	1	1	1	1
P01031	Complement C5 OS=Homo sapiens OX=9606 GN=C5 PE=1 SV=4	C5	1	1	1	1	1
P13671	Complement component C6 OS=Homo sapiens OX=9606 GN=C6 PE=1 SV=3	C6	1	1	1	1	1
P10643	Complement component C7 OS=Homo sapiens OX=9606 GN=C7 PE=1 SV=2	C7	1	1	1	1	1
P07357	Complement component C8 alpha chain OS=Homo sapiens OX=9606 GN=C8A PE=1 SV=2	C8A	1	1	1	1	1
P07358	Complement component C8 beta chain OS=Homo sapiens OX=9606 GN=C8B PE=1 SV=3	C8B	1	1	1	1	1
P07360	Complement component C8 gamma chain OS=Homo sapiens OX=9606 GN=C8G PE=1 SV=3	C8G	1	1	1		1
P02748	Complement component C9 OS=Homo sapiens OX=9606 GN=C9 PE=1 SV=2	C9	1	1	1	1	1
P00751	Complement factor B OS=Homo sapiens OX=9606 GN=CFB PE=1 SV=2	CFB	1	1	1	1	1
P08603	Complement factor H OS=Homo sapiens OX=9606 GN=CFH PE=1 SV=4	CFH	1	1	1	1	1
Q03591	Complement factor H-related protein 1 OS=Homo sapiens OX=9606 GN=CFHR1 PE=1 SV=2	CFHR1	0	1	1	1	1
P05156	Complement factor I OS=Homo sapiens OX=9606 GN=CFI PE=1 SV=2	CFI	1	1	1
Q86XI2	Condensin-2 complex subunit G2 OS=Homo sapiens OX=9606 GN=NCAPG2 PE=1 SV=1	NCAPG2	1	1
P35670	Copper-transporting ATPase 2 OS=Homo sapiens OX=9606 GN=ATP7B PE=1 SV=4	ATP7B	0	1
P08185	Corticosteroid-binding globulin OS=Homo sapiens OX=9606 GN=SERPINA6 PE=1 SV=1	SERPINA6	1	1	1	1
Q8WUF8	Cotranscriptional regulator FAM172A OS=Homo sapiens OX=9606 GN=FAM172A PE=2 SV=1	FAM172A	1	1
P17812	CTP synthase 1 OS=Homo sapiens OX=9606 GN=CTPS1 PE=1 SV=2	CTPS1	0	1
Q86VP6	Cullin-associated NEDD8-dissociated protein 1 OS=Homo sapiens OX=9606 GN=CAND1 PE=1 SV=2	CAND1	0	1
Q96KJ9	Cytochrome c oxidase subunit 4 isoform 2, mitochondrial OS=Homo sapiens OX=9606 GN=COX4I2 PE=1 SV=2	COX4I2	0	1
Q9NR63	Cytochrome P450 26B1 OS=Homo sapiens OX=9606 GN=CYP26B1 PE=1 SV=1	CYP26B1	1	1
P81605	Dermcidin OS=Homo sapiens OX=9606 GN=DCD PE=1 SV=2	DCD	1	0		1	1
Q9UH17	DNA dC->dU-editing enzyme APOBEC-3B OS=Homo sapiens OX=9606 GN=APOBEC3B PE=1 SV=1	APOBEC3B	0	1
Q9UJA3	DNA helicase MCM8 OS=Homo sapiens OX=9606 GN=MCM8 PE=1 SV=2	MCM8	1	1
P52701	DNA mismatch repair protein Msh6 OS=Homo sapiens OX=9606 GN=MSH6 PE=1 SV=2	MSH6	0	1
Q92878	DNA repair protein RAD50 OS=Homo sapiens OX=9606 GN=RAD50 PE=1 SV=1	RAD50	1	0
P78527	DNA-dependent protein kinase catalytic subunit OS=Homo sapiens OX=9606 GN=PRKDC PE=1 SV=3	PRKDC	1	0
Q6PKX4	Docking protein 6 OS=Homo sapiens OX=9606 GN=DOK6 PE=1 SV=1	DOK6	1	0
O14733	Dual specificity mitogen-activated protein kinase kinase 7 OS=Homo sapiens OX=9606 GN=MAP2K7 PE=1 SV=2	MAP2K7	1	1
Q16829	Dual specificity protein phosphatase 7 OS=Homo sapiens OX=9606 GN=DUSP7 PE=1 SV=4	DUSP7	1	0
Q9NYC9	Dynein heavy chain 9, axonemal OS=Homo sapiens OX=9606 GN=DNAH9 PE=1 SV=3	DNAH9	0	1
Q14258	E3 ubiquitin/ISG15 ligase TRIM25 OS=Homo sapiens OX=9606 GN=TRIM25 PE=1 SV=2	TRIM25	1	0
Q8TDB6	E3 ubiquitin-protein ligase DTX3L OS=Homo sapiens OX=9606 GN=DTX3L PE=1 SV=1	DTX3L	0	1
O76050	E3 ubiquitin-protein ligase NEURL1 OS=Homo sapiens OX=9606 GN=NEURL1 PE=2 SV=1	NEURL1	1	0
Q8IWV7	E3 ubiquitin-protein ligase UBR1 OS=Homo sapiens OX=9606 GN=UBR1 PE=1 SV=1	UBR1	1	0
Q86UK7	E3 ubiquitin-protein ligase ZNF598 OS=Homo sapiens OX=9606 GN=ZNF598 PE=1 SV=1	ZNF598	1	1
Q9BSW2	EF-hand calcium-binding domain-containing protein 4B OS=Homo sapiens OX=9606 GN=CRACR2A PE=1 SV=1	CRACR2A	1	0
Q14576	ELAV-like protein 3 OS=Homo sapiens OX=9606 GN=ELAVL3 PE=2 SV=3	ELAVL3	0	1
P63135	Endogenous retrovirus group K member 7 Pol protein OS=Homo sapiens OX=9606 GN=ERVK-7 PE=3 SV=1	ERVK-7	0	1
Q14511	Enhancer of filamentation 1 OS=Homo sapiens OX=9606 GN=NEDD9 PE=1 SV=1	NEDD9	1	0
P29323	Ephrin type-B receptor 2 OS=Homo sapiens OX=9606 GN=EPHB2 PE=1 SV=5	EPHB2	0	1
Q9UBC2	Epidermal growth factor receptor substrate 15-like 1 OS=Homo sapiens OX=9606 GN=EPS15L1 PE=1 SV=1	EPS15L1	0	1		1
Q16610	Extracellular matrix protein 1 OS=Homo sapiens OX=9606 GN=ECM1 PE=1 SV=2	ECM1	0	1			1
P49327	Fatty acid synthase OS=Homo sapiens OX=9606 GN=FASN PE=1 SV=3	FASN	1	1		1
Q6GMR7	Fatty-acid amide hydrolase 2 OS=Homo sapiens OX=9606 GN=FAAH2 PE=2 SV=1	FAAH2	1	0
Q8NEA4	F-box only protein 36 OS=Homo sapiens OX=9606 GN=FBXO36 PE=2 SV=2	FBXO36	1	0
Q9BQ87	F-box-like/WD repeat-containing protein TBL1Y OS=Homo sapiens OX=9606 GN=TBL1Y PE=2 SV=1	TBL1Y	0	1
Q9Y2L6	FERM domain-containing protein 4B OS=Homo sapiens OX=9606 GN=FRMD4B PE=1 SV=4	FRMD4B	1	1
P02671	Fibrinogen alpha chain OS=Homo sapiens OX=9606 GN=FGA PE=1 SV=2	FGA	1	1	1	1
P02675	Fibrinogen beta chain OS=Homo sapiens OX=9606 GN=FGB PE=1 SV=2	FGB	1	0	1	1	1
P02751	Fibronectin OS=Homo sapiens OX=9606 GN=FN1 PE=1 SV=4	FN1	1	1	1	1
P23142	Fibulin-1 OS=Homo sapiens OX=9606 GN=FBLN1 PE=1 SV=4	FBLN1	0	1	1		1
Q15485	Ficolin-2 OS=Homo sapiens OX=9606 GN=FCN2 PE=1 SV=2	FCN2	1	1
O75636	Ficolin-3 OS=Homo sapiens OX=9606 GN=FCN3 PE=1 SV=2	FCN3	1	1	1	1	1
P39748	Flap endonuclease 1 OS=Homo sapiens OX=9606 GN=FEN1 PE=1 SV=1	FEN1	1	1
Q9H461	Frizzled-8 OS=Homo sapiens OX=9606 GN=FZD8 PE=1 SV=1	FZD8	1	0
Q08380	Galectin-3-binding protein OS=Homo sapiens OX=9606 GN=LGALS3BP PE=1 SV=1	LGALS3BP	1	1		1	1
P06396	Gelsolin OS=Homo sapiens OX=9606 GN=GSN PE=1 SV=1	GSN	1	1	1	1	1
Q8TEQ6	Gem-associated protein 5 OS=Homo sapiens OX=9606 GN=GEMIN5 PE=1 SV=3	GEMIN5	1	0
P35269	General transcription factor IIF subunit 1 OS=Homo sapiens OX=9606 GN=GTF2F1 PE=1 SV=2	GTF2F1	1	0
Q5RHP9	Glutamate-rich protein 3 OS=Homo sapiens OX=9606 GN=ERICH3 PE=2 SV=1	ERICH3	1	0
P22352	Glutathione peroxidase 3 OS=Homo sapiens OX=9606 GN=GPX3 PE=1 SV=2	GPX3	1	1
Q8WWB7	Glycosylated lysosomal membrane protein OS=Homo sapiens OX=9606 GN=GLMP PE=1 SV=1	GLMP	1	1
Q9NQS5	G-protein coupled receptor 84 OS=Homo sapiens OX=9606 GN=GPR84 PE=2 SV=1	GPR84	1	0
Q4V328	GRIP1-associated protein 1 OS=Homo sapiens OX=9606 GN=GRIPAP1 PE=1 SV=1	GRIPAP1	0	1		1
Q8NHV1	GTPase IMAP family member 7 OS=Homo sapiens OX=9606 GN=GIMAP7 PE=1 SV=1	GIMAP7	0	1
P11488	Guanine nucleotide-binding protein G(t) subunit alpha-1 OS=Homo sapiens OX=9606 GN=GNAT1 PE=1 SV=5	GNAT1	1	0
O60832	H/ACA ribonucleoprotein complex subunit DKC1 OS=Homo sapiens OX=9606 GN=DKC1 PE=1 SV=3	DKC1	1	0
P00738	Haptoglobin OS=Homo sapiens OX=9606 GN=HP PE=1 SV=1	HP	1	1	1	1	1
P00739	Haptoglobin-related protein OS=Homo sapiens OX=9606 GN=HPR PE=2 SV=2	HPR	1	1	1	1	1
Q86WZ0	HEAT repeat-containing protein 4 OS=Homo sapiens OX=9606 GN=HEATR4 PE=2 SV=2	HEATR4	0	1
P25092	Heat-stable enterotoxin receptor OS=Homo sapiens OX=9606 GN=GUCY2C PE=1 SV=2	GUCY2C	1	0	1
P69905	Hemoglobin subunit alpha OS=Homo sapiens OX=9606 GN=HBA1 PE=1 SV=2	HBA1	1	1	1	1	1
P68871	Hemoglobin subunit beta OS=Homo sapiens OX=9606 GN=HBB PE=1 SV=2	HBB	1	1	1	1	1
P02790	Hemopexin OS=Homo sapiens OX=9606 GN=HPX PE=1 SV=2	HPX	1	1	1	1	1
P05546	Heparin cofactor 2 OS=Homo sapiens OX=9606 GN=SERPIND1 PE=1 SV=3	SERPIND1	0	1	1	1
Q04756	Hepatocyte growth factor activator OS=Homo sapiens OX=9606 GN=HGFAC PE=1 SV=1	HGFAC	1	1
P04196	Histidine-rich glycoprotein OS=Homo sapiens OX=9606 GN=HRG PE=1 SV=1	HRG	1	1	1		1
Q96DB2	Histone deacetylase 11 OS=Homo sapiens OX=9606 GN=HDAC11 PE=1 SV=1	HDAC11	1	0
Q99801	Homeobox protein Nkx-3.1 OS=Homo sapiens OX=9606 GN=NKX3-1 PE=1 SV=2	NKX3-1	1	1
O00291	Huntingtin-interacting protein 1 OS=Homo sapiens OX=9606 GN=HIP1 PE=1 SV=5	HIP1	1	0
Q9Y6R7	IgGFc-binding protein OS=Homo sapiens OX=9606 GN=FCGBP PE=1 SV=3	FCGBP	1	1		1	1
Q8N7P1	Inactive phospholipase D5 OS=Homo sapiens OX=9606 GN=PLD5 PE=2 SV=2	PLD5	1	0
Q13308	Inactive tyrosine-protein kinase 7 OS=Homo sapiens OX=9606 GN=PTK7 PE=1 SV=2	PTK7	1	0
Q8NI35	InaD-like protein OS=Homo sapiens OX=9606 GN=PATJ PE=1 SV=3	PATJ	0	1
Q3MIP1	Inositol 1,4,5-trisphosphate receptor-interacting protein-like 2 OS=Homo sapiens OX=9606 GN=ITPRIPL2 PE=1 SV=1	ITPRIPL2	0	1
Q9Y4H2	Insulin receptor substrate 2 OS=Homo sapiens OX=9606 GN=IRS2 PE=1 SV=2	IRS2	1	0
P35858	Insulin-like growth factor-binding protein complex acid labile subunit OS=Homo sapiens OX=9606 GN=IGFALS PE=1 SV=1	IGFALS	1	1			1
Q9NVR2	Integrator complex subunit 10 OS=Homo sapiens OX=9606 GN=INTS10 PE=1 SV=2	INTS10	0	1
P23229	Integrin alpha-6 OS=Homo sapiens OX=9606 GN=ITGA6 PE=1 SV=5	ITGA6	1	1		1
Q13797	Integrin alpha-9 OS=Homo sapiens OX=9606 GN=ITGA9 PE=1 SV=2	ITGA9	1	1
P19827	Inter-alpha-trypsin inhibitor heavy chain H1 OS=Homo sapiens OX=9606 GN=ITIH1 PE=1 SV=3	ITIH1	1	1	1	1	1
P19823	Inter-alpha-trypsin inhibitor heavy chain H2 OS=Homo sapiens OX=9606 GN=ITIH2 PE=1 SV=2	ITIH2	1	1	1	1	1
Q06033	Inter-alpha-trypsin inhibitor heavy chain H3 OS=Homo sapiens OX=9606 GN=ITIH3 PE=1 SV=2	ITIH3	1	1	1	1
Q14624	Inter-alpha-trypsin inhibitor heavy chain H4 OS=Homo sapiens OX=9606 GN=ITIH4 PE=1 SV=4	ITIH4	1	1	1	1
Q9NPH3	Interleukin-1 receptor accessory protein OS=Homo sapiens OX=9606 GN=IL1RAP PE=1 SV=2	IL1RAP	1	0
P29622	Kallistatin OS=Homo sapiens OX=9606 GN=SERPINA4 PE=1 SV=3	SERPINA4	1	1	1	1
Q9NVR0	Kelch-like protein 11 OS=Homo sapiens OX=9606 GN=KLHL11 PE=1 SV=1	KLHL11	0	1
Q14532	Keratin, type I cuticular Ha2 OS=Homo sapiens OX=9606 GN=KRT32 PE=2 SV=3	KRT32	1	0
P35527	Keratin, type I cytoskeletal 9 OS=Homo sapiens OX=9606 GN=KRT9 PE=1 SV=3	KRT9	1	0		1	1
Q86Y46	Keratin, type II cytoskeletal 73 OS=Homo sapiens OX=9606 GN=KRT73 PE=1 SV=1	KRT73	1	1
Q5VWX1	KH domain-containing, RNA-binding, signal transduction-associated protein 2 OS=Homo sapiens OX=9606 GN=KHDRBS2 PE=1 SV=1	KHDRBS2	1	0
Q12840	Kinesin heavy chain isoform 5A OS=Homo sapiens OX=9606 GN=KIF5A PE=1 SV=2	KIF5A	1	0
P01042	Kininogen-1 OS=Homo sapiens OX=9606 GN=KNG1 PE=1 SV=2	KNG1	1	1	1	1
Q9UIH9	Krueppel-like factor 15 OS=Homo sapiens OX=9606 GN=KLF15 PE=1 SV=1	KLF15	0	1
Q9UNP4	Lactosylceramide alpha-2,3-sialyltransferase OS=Homo sapiens OX=9606 GN=ST3GAL5 PE=1 SV=4	ST3GAL5	1	1
O95447	Lebercilin-like protein OS=Homo sapiens OX=9606 GN=LCA5L PE=1 SV=1	LCA5L	1	1
P02750	Leucine-rich alpha-2-glycoprotein OS=Homo sapiens OX=9606 GN=LRG1 PE=1 SV=2	LRG1	1	1	1	1
Q96L50	Leucine-rich repeat protein 1 OS=Homo sapiens OX=9606 GN=LRR1 PE=1 SV=2	LRR1	0	1	1
Q5T7N2	LINE-1 type transposase domain-containing protein 1 OS=Homo sapiens OX=9606 GN=L1TD1 PE=1 SV=1	L1TD1	1	1
P11182	Lipoamide acyltransferase component of branched-chain alpha-keto acid dehydrogenase complex, mitochondrial OS=Homo sapiens OX=9606 GN=DBT PE=1 SV=3	DBT	1	1
Q496Y0	LON peptidase N-terminal domain and RING finger protein 3 OS=Homo sapiens OX=9606 GN=LONRF3 PE=1 SV=1	LONRF3	0	1
P28330	Long-chain specific acyl-CoA dehydrogenase, mitochondrial OS=Homo sapiens OX=9606 GN=ACADL PE=1 SV=2	ACADL	1	1
P51884	Lumican OS=Homo sapiens OX=9606 GN=LUM PE=1 SV=2	LUM	1	1	1	1
Q9H3R0	Lysine-specific demethylase 4C OS=Homo sapiens OX=9606 GN=KDM4C PE=1 SV=2	KDM4C	0	1
Q6ZMT4	Lysine-specific demethylase 7A OS=Homo sapiens OX=9606 GN=KDM7A PE=1 SV=2	KDM7A	0	1
Q5TGP6	Maestro heat-like repeat-containing protein family member 9 OS=Homo sapiens OX=9606 GN=MROH9 PE=2 SV=1	MROH9	1	0
P48740	Mannan-binding lectin serine protease 1 OS=Homo sapiens OX=9606 GN=MASP1 PE=1 SV=3	MASP1	1	1		1
O00187	Mannan-binding lectin serine protease 2 OS=Homo sapiens OX=9606 GN=MASP2 PE=1 SV=4	MASP2	1	1
P11226	Mannose-binding protein C OS=Homo sapiens OX=9606 GN=MBL2 PE=1 SV=2	MBL2	1	0		1
Q9BUB5	MAP kinase-interacting serine/threonine-protein kinase 1 OS=Homo sapiens OX=9606 GN=MKNK1 PE=1 SV=1	MKNK1	1	0
P41594	Metabotropic glutamate receptor 5 OS=Homo sapiens OX=9606 GN=GRM5 PE=1 SV=2	GRM5	1	0
P50579	Methionine aminopeptidase 2 OS=Homo sapiens OX=9606 GN=METAP2 PE=1 SV=1	METAP2	0	1
P56192	Methionine--tRNA ligase, cytoplasmic OS=Homo sapiens OX=9606 GN=MARS PE=1 SV=2	MARS	1	1
P46821	Microtubule-associated protein 1B OS=Homo sapiens OX=9606 GN=MAP1B PE=1 SV=2	MAP1B	1	1
P25874	Mitochondrial brown fat uncoupling protein 1 OS=Homo sapiens OX=9606 GN=UCP1 PE=1 SV=3	UCP1	1	1
Q9NQG6	Mitochondrial dynamics protein MID51 OS=Homo sapiens OX=9606 GN=MIEF1 PE=1 SV=1	MIEF1	0	1
Q9HC84	Mucin-5B OS=Homo sapiens OX=9606 GN=MUC5B PE=1 SV=3	MUC5B	0	1
P22234	Multifunctional protein ADE2 OS=Homo sapiens OX=9606 GN=PAICS PE=1 SV=3	PAICS	0	1
Q5VU43	Myomegalin OS=Homo sapiens OX=9606 GN=PDE4DIP PE=1 SV=3	PDE4DIP	0	1	1
Q15746	Myosin light chain kinase, smooth muscle OS=Homo sapiens OX=9606 GN=MYLK PE=1 SV=4	MYLK	1	0
Q7Z406	Myosin-14 OS=Homo sapiens OX=9606 GN=MYH14 PE=1 SV=2	MYH14	1	0		1
A7E2Y1	Myosin-7B OS=Homo sapiens OX=9606 GN=MYH7B PE=1 SV=4	MYH7B	1	1
P35579	Myosin-9 OS=Homo sapiens OX=9606 GN=MYH9 PE=1 SV=4	MYH9	1	1		1
Q9UJJ9	N-acetylglucosamine-1-phosphotransferase subunit gamma OS=Homo sapiens OX=9606 GN=GNPTG PE=1 SV=1	GNPTG	1	1
Q8N159	N-acetylglutamate synthase, mitochondrial OS=Homo sapiens OX=9606 GN=NAGS PE=1 SV=1	NAGS	1	1
Q96PD5	N-acetylmuramoyl-L-alanine amidase OS=Homo sapiens OX=9606 GN=PGLYRP2 PE=1 SV=1	PGLYRP2	1	1	1
O14513	Nck-associated protein 5 OS=Homo sapiens OX=9606 GN=NCKAP5 PE=1 SV=2	NCKAP5	1	0
P58401	Neurexin-2-beta OS=Homo sapiens OX=9606 GN=NRXN2 PE=1 SV=1	NRXN2	1	1
Q04721	Neurogenic locus notch homolog protein 2 OS=Homo sapiens OX=9606 GN=NOTCH2 PE=1 SV=3	NOTCH2	0	1
Q8IVL0	Neuron navigator 3 OS=Homo sapiens OX=9606 GN=NAV3 PE=1 SV=3	NAV3	1	0
Q8TDF5	Neuropilin and tolloid-like protein 1 OS=Homo sapiens OX=9606 GN=NETO1 PE=2 SV=2	NETO1	0	1
Q9UMS0	NFU1 iron-sulfur cluster scaffold homolog, mitochondrial OS=Homo sapiens OX=9606 GN=NFU1 PE=1 SV=2	NFU1	1	0
Q13506	NGFI-A-binding protein 1 OS=Homo sapiens OX=9606 GN=NAB1 PE=1 SV=2	NAB1	1	1
P05204	Non-histone chromosomal protein HMG-17 OS=Homo sapiens OX=9606 GN=HMGN2 PE=1 SV=3	HMGN2	0	1
E9PJ23	Nuclear pore complex-interacting protein family member B6 OS=Homo sapiens OX=9606 GN=NPIPB6 PE=3 SV=1	NPIPB6	0	1
P51843	Nuclear receptor subfamily 0 group B member 1 OS=Homo sapiens OX=9606 GN=NR0B1 PE=1 SV=2	NR0B1	1	1
Q8WWZ8	Oncoprotein-induced transcript 3 protein OS=Homo sapiens OX=9606 GN=OIT3 PE=1 SV=2	OIT3	1	1		1
Q7RTW8	Otoancorin OS=Homo sapiens OX=9606 GN=OTOA PE=1 SV=1	OTOA	1	1
A0A1B0GUJ8	Paraneoplastic antigen-like protein 8C OS=Homo sapiens OX=9606 GN=PNMA8C PE=3 SV=1	PNMA8C	1	0
Q6ZMN7	PDZ domain-containing RING finger protein 4 OS=Homo sapiens OX=9606 GN=PDZRN4 PE=2 SV=3	PDZRN4	1	0
A6NKB5	Pecanex-like protein 2 OS=Homo sapiens OX=9606 GN=PCNX2 PE=2 SV=3	PCNX2	0	1
P42338	Phosphatidylinositol 4,5-bisphosphate 3-kinase catalytic subunit beta isoform OS=Homo sapiens OX=9606 GN=PIK3CB PE=1 SV=1	PIK3CB	0	1
O15067	Phosphoribosylformylglycinamidine synthase OS=Homo sapiens OX=9606 GN=PFAS PE=1 SV=4	PFAS	1	0
P36955	Pigment epithelium-derived factor OS=Homo sapiens OX=9606 GN=SERPINF1 PE=1 SV=4	SERPINF1	0	1	1	1	1
P78337	Pituitary homeobox 1 OS=Homo sapiens OX=9606 GN=PITX1 PE=1 SV=2	PITX1	1	0
P03952	Plasma kallikrein OS=Homo sapiens OX=9606 GN=KLKB1 PE=1 SV=1	KLKB1	1	1	1	1	1
P05155	Plasma protease C1 inhibitor OS=Homo sapiens OX=9606 GN=SERPING1 PE=1 SV=2	SERPING1	1	1	1	1	1
P00747	Plasminogen OS=Homo sapiens OX=9606 GN=PLG PE=1 SV=2	PLG	1	1	1	1	1
P02776	Platelet factor 4 OS=Homo sapiens OX=9606 GN=PF4 PE=1 SV=2	PF4	1	1	1	1
Q9Y4G2	Pleckstrin homology domain-containing family M member 1 OS=Homo sapiens OX=9606 GN=PLEKHM1 PE=1 SV=3	PLEKHM1	1	1
O43157	Plexin-B1 OS=Homo sapiens OX=9606 GN=PLXNB1 PE=1 SV=3	PLXNB1	1	0
P01833	Polymeric immunoglobulin receptor OS=Homo sapiens OX=9606 GN=PIGR PE=1 SV=4	PIGR	1	1		1
Q9HB14	Potassium channel subfamily K member 13 OS=Homo sapiens OX=9606 GN=KCNK13 PE=2 SV=2	KCNK13	1	0
A5A3E0	POTE ankyrin domain family member F OS=Homo sapiens OX=9606 GN=POTEF PE=1 SV=2	POTEF	1	1
P20742	Pregnancy zone protein OS=Homo sapiens OX=9606 GN=PZP PE=1 SV=4	PZP	1	0		1
Q9UHG3	Prenylcysteine oxidase 1 OS=Homo sapiens OX=9606 GN=PCYOX1 PE=1 SV=3	PCYOX1	1	1
Q9H7F0	Probable cation-transporting ATPase 13A3 OS=Homo sapiens OX=9606 GN=ATP13A3 PE=1 SV=4	ATP13A3	1	0
Q15760	Probable G-protein coupled receptor 19 OS=Homo sapiens OX=9606 GN=GPR19 PE=2 SV=2	GPR19	1	0
Q7Z333	Probable helicase senataxin OS=Homo sapiens OX=9606 GN=SETX PE=1 SV=4	SETX	0	1
O60568	Procollagen-lysine,2-oxoglutarate 5-dioxygenase 3 OS=Homo sapiens OX=9606 GN=PLOD3 PE=1 SV=1	PLOD3	1	0
Q4J6C6	Prolyl endopeptidase-like OS=Homo sapiens OX=9606 GN=PREPL PE=1 SV=1	PREPL	1	1
P27918	Properdin OS=Homo sapiens OX=9606 GN=CFP PE=1 SV=2	CFP	1	1	1	1	1
P25786	Proteasome subunit alpha type-1 OS=Homo sapiens OX=9606 GN=PSMA1 PE=1 SV=1	PSMA1	1	1		1
Q9NUX5	Protection of telomeres protein 1 OS=Homo sapiens OX=9606 GN=POT1 PE=1 SV=1	POT1	1	0
P02760	Protein AMBP OS=Homo sapiens OX=9606 GN=AMBP PE=1 SV=1	AMBP	1	1	1	1	1
Q9NRY5	Protein FAM114A2 OS=Homo sapiens OX=9606 GN=FAM114A2 PE=1 SV=4	FAM114A2	0	1
Q9P2D6	Protein FAM135A OS=Homo sapiens OX=9606 GN=FAM135A PE=1 SV=2	FAM135A	1	1
Q494X1	Protein FAM153C OS=Homo sapiens OX=9606 GN=FAM153C PE=1 SV=1	FAM153C	1	1
Q6P995	Protein FAM171B OS=Homo sapiens OX=9606 GN=FAM171B PE=2 SV=3	FAM171B	1	0
A6ND36	Protein FAM83G OS=Homo sapiens OX=9606 GN=FAM83G PE=1 SV=2	FAM83G	1	0
Q6ZRS4	Protein ITPRID1 OS=Homo sapiens OX=9606 GN=ITPRID1 PE=2 SV=2	CCDC129	0	1
O75688	Protein phosphatase 1B OS=Homo sapiens OX=9606 GN=PPM1B PE=1 SV=1	PPM1B	0	1
Q5JR12	Protein phosphatase 1J OS=Homo sapiens OX=9606 GN=PPM1J PE=1 SV=1	PPM1J	0	1
Q9Y6V0	Protein piccolo OS=Homo sapiens OX=9606 GN=PCLO PE=1 SV=5	PCLO	1	0
P05109	Protein S100-A8 OS=Homo sapiens OX=9606 GN=S100A8 PE=1 SV=1	S100A8	1	0		1	1
P06702	Protein S100-A9 OS=Homo sapiens OX=9606 GN=S100A9 PE=1 SV=1	S100A9	1	0
Q8TF72	Protein Shroom3 OS=Homo sapiens OX=9606 GN=SHROOM3 PE=1 SV=2	SHROOM3	1	0		1
Q68D10	Protein SPT2 homolog OS=Homo sapiens OX=9606 GN=SPTY2D1 PE=1 SV=3	SPTY2D1	1	1
P49221	Protein-glutamine gamma-glutamyltransferase 4 OS=Homo sapiens OX=9606 GN=TGM4 PE=1 SV=2	TGM4	1	0
Q92954	Proteoglycan 4 OS=Homo sapiens OX=9606 GN=PRG4 PE=1 SV=3	PRG4	1	1		1	1
P00734	Prothrombin OS=Homo sapiens OX=9606 GN=F2 PE=1 SV=2	F2	1	1	1	1	1
P55786	Puromycin-sensitive aminopeptidase OS=Homo sapiens OX=9606 GN=NPEPPS PE=1 SV=2	NPEPPS	0	1
Q5JXB2	Putative ubiquitin-conjugating enzyme E2 N-like OS=Homo sapiens OX=9606 GN=UBE2NL PE=1 SV=1	UBE2NL	0	1
Q09MP3	RAD51-associated protein 2 OS=Homo sapiens OX=9606 GN=RAD51AP2 PE=1 SV=1	RAD51AP2	1	0
O95398	Rap guanine nucleotide exchange factor 3 OS=Homo sapiens OX=9606 GN=RAPGEF3 PE=1 SV=6	RAPGEF3	1	0
Q9BZI7	Regulator of nonsense transcripts 3B OS=Homo sapiens OX=9606 GN=UPF3B PE=1 SV=1	UPF3B	1	1
Q8IZ40	REST corepressor 2 OS=Homo sapiens OX=9606 GN=RCOR2 PE=1 SV=2	RCOR2	0	1	1
P02753	Retinol-binding protein 4 OS=Homo sapiens OX=9606 GN=RBP4 PE=1 SV=3	RBP4	0	1	1
Q9BRR9	Rho GTPase-activating protein 9 OS=Homo sapiens OX=9606 GN=ARHGAP9 PE=1 SV=2	ARHGAP9	1	1
O75792	Ribonuclease H2 subunit A OS=Homo sapiens OX=9606 GN=RNASEH2A PE=1 SV=2	RNASEH2A	1	0
P13489	Ribonuclease inhibitor OS=Homo sapiens OX=9606 GN=RNH1 PE=1 SV=2	RNH1	0	1
Q14692	Ribosome biogenesis protein BMS1 homolog OS=Homo sapiens OX=9606 GN=BMS1 PE=1 SV=1	BMS1	1	1
Q9Y3A5	Ribosome maturation protein SBDS OS=Homo sapiens OX=9606 GN=SBDS PE=1 SV=4	SBDS	0	1
Q9P2E9	Ribosome-binding protein 1 OS=Homo sapiens OX=9606 GN=RRBP1 PE=1 SV=5	RRBP1	1	1		1
P49756	RNA-binding protein 25 OS=Homo sapiens OX=9606 GN=RBM25 PE=1 SV=3	RBM25	1	0
Q6IN84	rRNA methyltransferase 1, mitochondrial OS=Homo sapiens OX=9606 GN=MRM1 PE=1 SV=1	MRM1	1	0
P10523	S-arrestin OS=Homo sapiens OX=9606 GN=SAG PE=1 SV=3	SAG	1	1
Q13275	Semaphorin-3F OS=Homo sapiens OX=9606 GN=SEMA3F PE=2 SV=2	SEMA3F	0	1
P10124	Serglycin OS=Homo sapiens OX=9606 GN=SRGN PE=1 SV=3	SRGN	1	1		1
Q8WUJ0	Serine/threonine/tyrosine-interacting protein OS=Homo sapiens OX=9606 GN=STYX PE=1 SV=1	STYX	0	1
Q8IYT8	Serine/threonine-protein kinase ULK2 OS=Homo sapiens OX=9606 GN=ULK2 PE=1 SV=3	ULK2	1	1
P02787	Serotransferrin OS=Homo sapiens OX=9606 GN=TF PE=1 SV=3	TF	1	1	1	1	1
P02768	Serum albumin OS=Homo sapiens OX=9606 GN=ALB PE=1 SV=2	ALB	1	1	1	1	1
P0DJI9	Serum amyloid A-2 protein OS=Homo sapiens OX=9606 GN=SAA2 PE=1 SV=1	SAA2	1	0	1
P35542	Serum amyloid A-4 protein OS=Homo sapiens OX=9606 GN=SAA4 PE=1 SV=2	SAA4	1	1	1	1	1
P02743	Serum amyloid P-component OS=Homo sapiens OX=9606 GN=APCS PE=1 SV=2	APCS	1	1	1	1	1
P27169	Serum paraoxonase/arylesterase 1 OS=Homo sapiens OX=9606 GN=PON1 PE=1 SV=3	PON1	1	1	1	1	1
Q04900	Sialomucin core protein 24 OS=Homo sapiens OX=9606 GN=CD164 PE=1 SV=2	CD164	0	1
O75093	Slit homolog 1 protein OS=Homo sapiens OX=9606 GN=SLIT1 PE=2 SV=4	SLIT1	1	1
Q9BZL3	Small integral membrane protein 3 OS=Homo sapiens OX=9606 GN=SMIM3 PE=1 SV=1	SMIM3	1	0
Q9UN76	Sodium- and chloride-dependent neutral and basic amino acid transporter B(0+) OS=Homo sapiens OX=9606 GN=SLC6A14 PE=2 SV=1	SLC6A14	1	0
A1L4H1	Soluble scavenger receptor cysteine-rich domain-containing protein SSC5D OS=Homo sapiens OX=9606 GN=SSC5D PE=1 SV=3	SSC5D	1	1		1	1
Q86XE0	Sorting nexin-32 OS=Homo sapiens OX=9606 GN=SNX32 PE=1 SV=1	SNX32	1	1
Q14515	SPARC-like protein 1 OS=Homo sapiens OX=9606 GN=SPARCL1 PE=1 SV=2	SPARCL1	1	0
P50443	Sulfate transporter OS=Homo sapiens OX=9606 GN=SLC26A2 PE=1 SV=2	SLC26A2	1	0
Q9BYX2	TBC1 domain family member 2A OS=Homo sapiens OX=9606 GN=TBC1D2 PE=1 SV=3	TBC1D2	1	0
O60343	TBC1 domain family member 4 OS=Homo sapiens OX=9606 GN=TBC1D4 PE=1 SV=2	TBC1D4	1	0
Q8N7M0	Tctex1 domain-containing protein 1 OS=Homo sapiens OX=9606 GN=TCTEX1D1 PE=1 SV=2	TCTEX1D1	0	1
Q9P273	Teneurin-3 OS=Homo sapiens OX=9606 GN=TENM3 PE=2 SV=3	TENM3	1	1
Q9BZG2	Testicular acid phosphatase OS=Homo sapiens OX=9606 GN=ACP4 PE=1 SV=1	ACP4	0	1
Q9BXU0	Testis-expressed protein 12 OS=Homo sapiens OX=9606 GN=TEX12 PE=2 SV=1	TEX12	1	0
P05452	Tetranectin OS=Homo sapiens OX=9606 GN=CLEC3B PE=1 SV=3	CLEC3B	0	1	1		1
Q86TV6	Tetratricopeptide repeat protein 7B OS=Homo sapiens OX=9606 GN=TTC7B PE=1 SV=3	TTC7B	0	1		1
Q8WY91	THAP domain-containing protein 4 OS=Homo sapiens OX=9606 GN=THAP4 PE=1 SV=2	THAP4	1	1
P07996	Thrombospondin-1 OS=Homo sapiens OX=9606 GN=THBS1 PE=1 SV=2	THBS1	1	1		1
P05543	Thyroxine-binding globulin OS=Homo sapiens OX=9606 GN=SERPINA7 PE=1 SV=2	SERPINA7	1	1	1
Q8WZ42	Titin OS=Homo sapiens OX=9606 GN=TTN PE=1 SV=4	TTN	1	0
Q13009	T-lymphoma invasion and metastasis-inducing protein 1 OS=Homo sapiens OX=9606 GN=TIAM1 PE=1 SV=2	TIAM1	1	1
P51532	Transcription activator BRG1 OS=Homo sapiens OX=9606 GN=SMARCA4 PE=1 SV=2	SMARCA4	1	0
O95359	Transforming acidic coiled-coil-containing protein 2 OS=Homo sapiens OX=9606 GN=TACC2 PE=1 SV=3	TACC2	1	0
Q9HCF6	Transient receptor potential cation channel subfamily M member 3 OS=Homo sapiens OX=9606 GN=TRPM3 PE=2 SV=4	TRPM3	0	1
Q66K66	Transmembrane protein 198 OS=Homo sapiens OX=9606 GN=TMEM198 PE=1 SV=1	TMEM198	1	1	1
Q5SNT2	Transmembrane protein 201 OS=Homo sapiens OX=9606 GN=TMEM201 PE=1 SV=1	TMEM201	1	0
P02766	Transthyretin OS=Homo sapiens OX=9606 GN=TTR PE=1 SV=1	TTR	1	1	1	1	1
O14717	tRNA (cytosine(38)-C(5))-methyltransferase OS=Homo sapiens OX=9606 GN=TRDMT1 PE=1 SV=1	TRDMT1	0	1
Q96NA8	t-SNARE domain-containing protein 1 OS=Homo sapiens OX=9606 GN=TSNARE1 PE=1 SV=2	TSNARE1	0	1
Q14166	Tubulin--tyrosine ligase-like protein 12 OS=Homo sapiens OX=9606 GN=TTLL12 PE=1 SV=2	TTLL12	1	1
P42680	Tyrosine-protein kinase Tec OS=Homo sapiens OX=9606 GN=TEC PE=1 SV=2	TEC	1	0
Q53GS9	U4/U6.U5 tri-snRNP-associated protein 2 OS=Homo sapiens OX=9606 GN=USP39 PE=1 SV=2	USP39	0	1
Q5VVQ6	Ubiquitin thioesterase OTU1 OS=Homo sapiens OX=9606 GN=YOD1 PE=1 SV=1	YOD1	0	1
Q14376	UDP-glucose 4-epimerase OS=Homo sapiens OX=9606 GN=GALE PE=1 SV=2	GALE	1	1
Q15849	Urea transporter 2 OS=Homo sapiens OX=9606 GN=SLC14A2 PE=1 SV=3	SLC14A2	1	1
O75631	Uroplakin-3a OS=Homo sapiens OX=9606 GN=UPK3A PE=1 SV=3	UPK3A	0	1
P02774	Vitamin D-binding protein OS=Homo sapiens OX=9606 GN=GC PE=1 SV=1	GC	1	1	1	1	1
P07225	Vitamin K-dependent protein S OS=Homo sapiens OX=9606 GN=PROS1 PE=1 SV=1	PROS1	1	1	1	1	1
P04004	Vitronectin OS=Homo sapiens OX=9606 GN=VTN PE=1 SV=1	VTN	1	1	1	1	1
P04275	von Willebrand factor OS=Homo sapiens OX=9606 GN=VWF PE=1 SV=4	VWF	1	1	1	1	1
Q6ZQQ6	WD repeat-containing protein 87 OS=Homo sapiens OX=9606 GN=WDR87 PE=1 SV=3	WDR87	0	1
Q99592	Zinc finger and BTB domain-containing protein 18 OS=Homo sapiens OX=9606 GN=ZBTB18 PE=1 SV=1	ZBTB18	1	0
Q53FD0	Zinc finger C2HC domain-containing protein 1C OS=Homo sapiens OX=9606 GN=ZC2HC1C PE=1 SV=3	ZC2HC1C	1	0
Q15326	Zinc finger MYND domain-containing protein 11 OS=Homo sapiens OX=9606 GN=ZMYND11 PE=1 SV=2	ZMYND11	1	0
Q14966	Zinc finger protein 638 OS=Homo sapiens OX=9606 GN=ZNF638 PE=1 SV=2	ZNF638	1	1
Q9Y2D9	Zinc finger protein 652 OS=Homo sapiens OX=9606 GN=ZNF652 PE=1 SV=3	ZNF652	0	1
Q96NB3	Zinc finger protein 830 OS=Homo sapiens OX=9606 GN=ZNF830 PE=1 SV=2	ZNF830	1	0
Q9C0K1	Zinc transporter ZIP8 OS=Homo sapiens OX=9606 GN=SLC39A8 PE=2 SV=1	SLC39A8	0	1
P25311	Zinc-alpha-2-glycoprotein OS=Homo sapiens OX=9606 GN=AZGP1 PE=1 SV=2	AZGP1	1	1	1	1

## Sheet: Table_S3
Table S3. GO terms associated with proteins identified in fractions F7 (after exclusion of serum proteins)
GO domain	GO Term ID	GO Term Name	GO Term Depth	Total number of genes in Reference Set	Number of genes in Analyzed Subset	Gene ID in present Analyzed Subset	Enrichment of Analyzed Subset in relation to Reference Set (ratio)	Enrichment of Analyzed Subset in relation to Reference Set (p-value)
BP	GO:0050794	regulation of cellular process	3	197	90	ACADL,ADCY10,ADIPOQ,AGPAT1,ANP32C,ARHGAP9,CBX8,CCDC40,CD44,CDC5L,CLTC,CYP26B1,DKC1,DUSP7,FAM83G,FASN,FEN1,FZD8,GEMIN5,GLMP,GNAT1,GPR19,GPR84,GRM5,GTF2F1,HDAC11,HIP1,HTR6,IGFALS,IL1RAP,IRS2,ITGA6,ITGA9,KHDRBS2,LCA5L,LGALS3BP,MAP1B,MAP2K7,MBL2,MKNK1,MYH14,MYH7B,MYH9,MYLK,NAB1,NEDD9,NEURL1,NKX3-1,NR0B1,NRXN2,PCLO,PIGR,PITX1,PLEKHM1,PLXNB1,POT1,PRKDC,PSMA1,PTK7,PZP,RAD50,RAPGEF3,RBM25,S100A8,S100A9,S…	0.97119	0.766732
BP	GO:0007165	signal transduction	4	84	53	ADCY10,ADIPOQ,ARHGAP9,CD44,CDC5L,CLTC,CYP26B1,DUSP7,FAM83G,FZD8,GLMP,GNAT1,GPR19,GPR84,GRM5,GTF2F1,HIP1,HTR6,IGFALS,IL1RAP,IRS2,ITGA6,ITGA9,LCA5L,LGALS3BP,MAP2K7,MKNK1,MYH7B,MYH9,NEDD9,NEURL1,NKX3-1,NR0B1,NRXN2,PCLO,PIGR,PLEKHM1,PLXNB1,PRKDC,PSMA1,PTK7,RAPGEF3,S100A8,S100A9,SAG,SLIT1,SPARCL1,SRGN,TEC,TENM3,TIAM1,TRIM25,ULK2	1.3413	0.000465627
BP	GO:0007275	multicellular organism development	3	96	52	ACAN,ADIPOQ,CCDC40,CD44,COL5A3,CYP26B1,DOK6,FASN,FZD8,GNAT1,HDAC11,HTR6,IL1RAP,IRS2,ITGA6,KIF5A,KRT32,KRT73,KRT9,MAP1B,MYH14,MYH7B,MYH9,MYLK,NAB1,NCAPG2,NEURL1,NKX3-1,NR0B1,NRXN2,PCLO,PITX1,PLOD3,PLXNB1,PRKDC,PTK7,RAPGEF3,S100A8,S100A9,SHROOM3,SLIT1,SMARCA4,SRGN,SSC5D,TACC2,TENM3,THBS1,TIAM1,TTN,ULK2,ZBTB18,ZNF830	1.15149	0.0607639
BP	GO:0019222	regulation of metabolic process	3	140	52	ACADL,ADIPOQ,AGPAT1,CBX8,CD44,CDC5L,CLTC,CYP26B1,DKC1,DUSP7,FAM83G,FASN,FZD8,GEMIN5,GLMP,GTF2F1,HDAC11,HIP1,IL1RAP,IRS2,ITGA6,KHDRBS2,MAP2K7,MKNK1,MYH9,NAB1,NEURL1,NKX3-1,NR0B1,PITX1,POT1,PRKDC,PSMA1,PZP,RAD50,RAPGEF3,RBM25,S100A8,S100A9,SMARCA4,SPTY2D1,TEC,THBS1,TIAM1,TRIM25,TTN,UCP1,UPF3B,ZBTB18,ZMYND11,ZNF638,ZNF830	0.789593	0.999421
BP	GO:0048731	system development	4	90	50	ACAN,ADIPOQ,CCDC40,CD44,COL5A3,CYP26B1,DOK6,FASN,FZD8,GNAT1,HDAC11,HTR6,IL1RAP,IRS2,ITGA6,KIF5A,KRT32,KRT73,KRT9,MAP1B,MYH14,MYH7B,MYH9,MYLK,NAB1,NEURL1,NKX3-1,NR0B1,NRXN2,PCLO,PITX1,PLOD3,PLXNB1,PRKDC,PTK7,RAPGEF3,S100A8,S100A9,SHROOM3,SLIT1,SMARCA4,SRGN,TACC2,TENM3,THBS1,TIAM1,TTN,ULK2,ZBTB18,ZNF830	1.18102	0.0372932
BP	GO:0006810	transport	3	133	49	ANP32C,ARHGAP9,ATP13A3,CA6,CD44,CD5L,CLTC,CRACR2A,F5,FCN2,GEMIN5,GNPTG,GPR84,HIP1,IL1RAP,KCNK13,KIF5A,LGALS3BP,MAP1B,MASP1,MBL2,MYH7B,MYH9,NEURL1,NRXN2,PCLO,PCYOX1,PIGR,PLEKHM1,PNPLA8,PRG4,PSMA1,RPL5,RRBP1,S100A8,S100A9,SLC14A2,SLC26A2,SLC6A14,SNX32,SRGN,SSC5D,TBC1D2,TBC1D4,THBS1,TMEM201,TTN,UCP1,UPF3B	0.7832	0.999325
BP	GO:0019538	protein metabolic process	4	130	49	ACAN,C1RL,CAPN9,CBX8,CPN1,DCD,DHX29,DUSP7,F5,FBXO36,FCN2,GNPTG,HDAC11,HGFAC,HLCS,IGFALS,IL1RAP,IRS2,MAP2K7,MARS,MASP1,MASP2,MBL2,MKNK1,MYH9,MYLK,NEURL1,OTOA,PCYOX1,PDZRN4,PREPL,PRKDC,PSMA1,PTK7,RPL5,RRBP1,S100A8,S100A9,SRGN,ST3GAL5,TEC,TENM3,TGM4,THBS1,TRIM25,TTLL12,TTN,UBR1,ULK2	0.801274	0.998086
BP	GO:0030154	cell differentiation	4	66	40	ADIPOQ,CDC5L,CLTC,CYP26B1,DOK6,FASN,FZD8,GNAT1,HDAC11,HIP1,IL1RAP,IRS2,ITGA6,KIF5A,KRT32,KRT73,KRT9,MAP1B,MYH9,NAB1,NEURL1,NR0B1,PITX1,PLOD3,PLXNB1,PRKDC,PTK7,RAPGEF3,RRBP1,S100A8,S100A9,SHROOM3,SLIT1,TEC,TENM3,TIAM1,TTN,UCP1,ULK2,ZNF830	1.28838	0.00963497
BP	GO:0006996	organelle organization	3	53	36	ANP32C,BMS1,CBX8,CCDC40,CLTC,CYP26B1,DKC1,F5,FEN1,HDAC11,HIP1,HLCS,KRT9,MAP1B,MYH14,MYH9,NCAPG2,NEDD9,NEURL1,NRXN2,PCLO,POT1,PRKDC,PTK7,RAD50,RPL5,S100A9,SMARCA4,SNX32,SPTY2D1,SRGN,TACC2,TEX12,TTN,ZMYND11,ZNF830	1.44396	0.000692783
BP	GO:0010468	regulation of gene expression	5	87	36	ADIPOQ,CBX8,CDC5L,CYP26B1,DKC1,FAM83G,FZD8,GEMIN5,GLMP,GTF2F1,HDAC11,HIP1,IL1RAP,ITGA6,KHDRBS2,MKNK1,MYH9,NAB1,NEURL1,NKX3-1,NR0B1,PITX1,PRKDC,PSMA1,RBM25,S100A8,S100A9,SMARCA4,SPTY2D1,THBS1,TRIM25,UCP1,UPF3B,ZBTB18,ZMYND11,ZNF638	0.879653	0.914108
BP	GO:0046483	heterocycle metabolic process	3	66	36	ADCY10,BMS1,CBX8,CDC5L,DHX29,DKC1,FEN1,GEMIN5,GTF2F1,HDAC11,HIP1,HLCS,KHDRBS2,MARS,MCM8,MRM1,NAB1,NKX3-1,NR0B1,PFAS,PITX1,POT1,PRKDC,RAD50,RBM25,RNASEH2A,RPL5,SLC26A2,SMARCA4,SPTY2D1,TRIM25,UPF3B,ZBTB18,ZMYND11,ZNF638,ZNF830	1.15954	0.108999
BP	GO:0006139	nucleobase-containing compound metabolic process	4	62	35	ADCY10,BMS1,CBX8,CDC5L,DHX29,DKC1,FEN1,GEMIN5,GTF2F1,HDAC11,HIP1,KHDRBS2,MARS,MCM8,MRM1,NAB1,NKX3-1,NR0B1,PFAS,PITX1,POT1,PRKDC,RAD50,RBM25,RNASEH2A,RPL5,SLC26A2,SMARCA4,SPTY2D1,TRIM25,UPF3B,ZBTB18,ZMYND11,ZNF638,ZNF830	1.20006	0.065432
BP	GO:0006725	cellular aromatic compound metabolic process	3	66	35	ADCY10,BMS1,CBX8,CDC5L,DHX29,DKC1,FEN1,GEMIN5,GTF2F1,HDAC11,HIP1,KHDRBS2,MARS,MCM8,MRM1,NAB1,NKX3-1,NR0B1,PFAS,PITX1,POT1,PRKDC,RAD50,RBM25,RNASEH2A,RPL5,SLC26A2,SMARCA4,SPTY2D1,TRIM25,UPF3B,ZBTB18,ZMYND11,ZNF638,ZNF830	1.12733	0.169645
BP	GO:0048513	animal organ development	5	60	35	ADIPOQ,CCDC40,CD44,COL5A3,CYP26B1,FASN,FZD8,GNAT1,HTR6,IRS2,ITGA6,KRT32,KRT73,KRT9,MYH14,MYH7B,MYH9,MYLK,NAB1,NEURL1,NKX3-1,NR0B1,PITX1,PLOD3,PLXNB1,PRKDC,PTK7,SLIT1,SMARCA4,SRGN,TACC2,TENM3,TTN,ZBTB18,ZNF830	1.24007	0.0359376
BP	GO:0010033	response to organic substance	3	57	32	ADIPOQ,CD44,CDC5L,CPN1,CYP26B1,F5,FAM83G,FASN,GPX3,GTF2F1,HLCS,IL1RAP,IRS2,ITGA6,LCA5L,MAP2K7,NEURL1,NKX3-1,NR0B1,PLOD3,PRKDC,PSMA1,PTK7,RAPGEF3,S100A8,SSC5D,TBC1D4,THBS1,TIAM1,TRIM25,UBR1,UCP1	1.19345	0.0851828
BP	GO:0044267	cellular protein metabolic process	5	69	32	CBX8,DHX29,DUSP7,FBXO36,HDAC11,HLCS,IGFALS,IRS2,MAP2K7,MARS,MKNK1,MYLK,NEURL1,OTOA,PCYOX1,PDZRN4,PRKDC,PSMA1,PTK7,RPL5,RRBP1,S100A8,S100A9,ST3GAL5,TEC,TGM4,THBS1,TRIM25,TTLL12,TTN,UBR1,ULK2	0.985891	0.602236
BP	GO:0009893	positive regulation of metabolic process	4	69	31	ADIPOQ,AGPAT1,CBX8,CD44,CYP26B1,DKC1,DUSP7,FASN,FZD8,GLMP,GTF2F1,HIP1,IRS2,ITGA6,MAP2K7,MYH9,NEURL1,NKX3-1,PITX1,POT1,PRKDC,PSMA1,RAD50,RAPGEF3,S100A8,S100A9,SMARCA4,TEC,THBS1,TIAM1,UPF3B	0.955082	0.702491
BP	GO:0034645	cellular macromolecule biosynthetic process	5	51	31	CBX8,CDC5L,DHX29,DKC1,FEN1,GTF2F1,HDAC11,HIP1,KHDRBS2,MARS,MCM8,NAB1,NKX3-1,NR0B1,OTOA,PITX1,POT1,RAD50,RNASEH2A,RPL5,RRBP1,SMARCA4,SPTY2D1,ST3GAL5,THBS1,TRIM25,UPF3B,ZBTB18,ZMYND11,ZNF638,ZNF830	1.29217	0.0231893
BP	GO:0007399	nervous system development	5	53	30	ACAN,DOK6,FZD8,GNAT1,HDAC11,HTR6,IL1RAP,IRS2,KIF5A,MAP1B,MYH7B,NAB1,NEURL1,NR0B1,NRXN2,PCLO,PITX1,PLOD3,PLXNB1,PRKDC,PTK7,S100A8,S100A9,SHROOM3,SLIT1,SMARCA4,TACC2,TENM3,TIAM1,ULK2	1.2033	0.0844817
BP	GO:0023051	regulation of signaling	3	65	30	ADIPOQ,AGPAT1,ARHGAP9,CD44,CYP26B1,DUSP7,FZD8,GNAT1,GRM5,HIP1,HTR6,IRS2,ITGA6,MAP2K7,NEURL1,NKX3-1,NR0B1,PLXNB1,PSMA1,RAD50,RAPGEF3,S100A8,S100A9,SAG,SMARCA4,THBS1,TIAM1,TRIM25,UBR1,ZMYND11	0.981151	0.617062
BP	GO:0031325	positive regulation of cellular metabolic process	5	64	30	ADIPOQ,AGPAT1,CBX8,CD44,DKC1,DUSP7,FASN,FZD8,GLMP,GTF2F1,HIP1,IRS2,ITGA6,MAP2K7,MYH9,NEURL1,NKX3-1,PITX1,POT1,PRKDC,PSMA1,RAD50,RAPGEF3,S100A8,S100A9,SMARCA4,TEC,THBS1,TIAM1,UPF3B	0.996482	0.566637
BP	GO:0051128	regulation of cellular component organization	4	69	30	ADIPOQ,CLTC,DKC1,FEN1,HIP1,IL1RAP,MAP1B,MAP2K7,MBL2,MYH14,MYH7B,MYH9,NEURL1,PLXNB1,POT1,PTK7,RAD50,RAPGEF3,S100A8,S100A9,SHROOM3,SLIT1,SMARCA4,SPTY2D1,TBC1D2,TBC1D4,TENM3,THBS1,TIAM1,ULK2	0.924273	0.789425
BP	GO:0050790	regulation of catalytic activity	3	79	29	ADIPOQ,ARHGAP9,CBX8,CD44,DKC1,DUSP7,FZD8,GNAT1,GTF2F1,HIP1,IRS2,ITGA6,MAP2K7,NEURL1,NKX3-1,PLXNB1,POT1,PSMA1,PZP,RAD50,RAPGEF3,S100A8,S100A9,SAG,TBC1D2,TBC1D4,THBS1,TIAM1,TTN	0.780367	0.988089
BP	GO:0009966	regulation of signal transduction	5	60	28	ADIPOQ,AGPAT1,ARHGAP9,CD44,CYP26B1,DUSP7,FZD8,GNAT1,HIP1,HTR6,IRS2,ITGA6,MAP2K7,NEURL1,NKX3-1,NR0B1,PLXNB1,PSMA1,RAD50,S100A8,S100A9,SAG,SMARCA4,THBS1,TIAM1,TRIM25,UBR1,ZMYND11	0.992053	0.581549
BP	GO:0051252	regulation of RNA metabolic process	6	48	28	ADIPOQ,CBX8,CDC5L,FAM83G,FZD8,GLMP,GTF2F1,HDAC11,HIP1,IL1RAP,ITGA6,KHDRBS2,NAB1,NKX3-1,NR0B1,PITX1,PRKDC,PSMA1,RBM25,S100A8,S100A9,SMARCA4,SPTY2D1,TRIM25,UCP1,ZBTB18,ZMYND11,ZNF638	1.24007	0.0614615
BP	GO:0006355	regulation of transcription, DNA-templated	9	46	27	ADIPOQ,CBX8,CDC5L,FAM83G,FZD8,GLMP,GTF2F1,HDAC11,HIP1,IL1RAP,ITGA6,KHDRBS2,NAB1,NKX3-1,NR0B1,PITX1,PRKDC,PSMA1,S100A8,S100A9,SMARCA4,SPTY2D1,TRIM25,UCP1,ZBTB18,ZMYND11,ZNF638	1.24777	0.0604235
BP	GO:0009653	anatomical structure morphogenesis	3	43	27	CCDC40,CYP26B1,DOK6,FZD8,GNAT1,IRS2,ITGA6,KIF5A,MAP1B,MYH14,MYH9,MYLK,NAB1,NKX3-1,PITX1,PLOD3,PLXNB1,PRKDC,PTK7,RAPGEF3,SHROOM3,SLIT1,TENM3,THBS1,TIAM1,TTN,ULK2	1.33482	0.0196328
BP	GO:0010467	gene expression	4	51	27	BMS1,CBX8,CDC5L,CPN1,DHX29,DKC1,GEMIN5,GTF2F1,HDAC11,HIP1,KHDRBS2,MARS,MRM1,NAB1,NKX3-1,NR0B1,PITX1,RBM25,RPL5,RRBP1,SMARCA4,SPTY2D1,SRGN,UPF3B,ZBTB18,ZMYND11,ZNF638	1.12544	0.221222
BP	GO:1903506	regulation of nucleic acid-templated transcription	8	46	27	ADIPOQ,CBX8,CDC5L,FAM83G,FZD8,GLMP,GTF2F1,HDAC11,HIP1,IL1RAP,ITGA6,KHDRBS2,NAB1,NKX3-1,NR0B1,PITX1,PRKDC,PSMA1,S100A8,S100A9,SMARCA4,SPTY2D1,TRIM25,UCP1,ZBTB18,ZMYND11,ZNF638	1.24777	0.0604235
BP	GO:2001141	regulation of RNA biosynthetic process	7	47	27	ADIPOQ,CBX8,CDC5L,FAM83G,FZD8,GLMP,GTF2F1,HDAC11,HIP1,IL1RAP,ITGA6,KHDRBS2,NAB1,NKX3-1,NR0B1,PITX1,PRKDC,PSMA1,S100A8,S100A9,SMARCA4,SPTY2D1,TRIM25,UCP1,ZBTB18,ZMYND11,ZNF638	1.22122	0.0824904
BP	GO:0016070	RNA metabolic process	6	44	26	BMS1,CBX8,CDC5L,DHX29,DKC1,FEN1,GEMIN5,GTF2F1,HDAC11,HIP1,KHDRBS2,MARS,MRM1,NAB1,NKX3-1,NR0B1,PITX1,RBM25,RNASEH2A,RPL5,SMARCA4,SPTY2D1,UPF3B,ZBTB18,ZMYND11,ZNF638	1.25617	0.05924
BP	GO:0006464	cellular protein modification process	6	54	25	CBX8,DUSP7,HDAC11,HLCS,IRS2,MAP2K7,MKNK1,MYLK,NEURL1,OTOA,PDZRN4,PRKDC,PSMA1,PTK7,S100A8,S100A9,ST3GAL5,TEC,TGM4,THBS1,TRIM25,TTLL12,TTN,UBR1,ULK2	0.98418	0.605456
BP	GO:0007166	cell surface receptor signaling pathway	5	40	25	ADIPOQ,CD44,CLTC,FAM83G,FZD8,GPR19,GRM5,GTF2F1,IL1RAP,IRS2,ITGA6,ITGA9,MAP2K7,MYH9,NEDD9,NEURL1,PIGR,PLXNB1,PSMA1,PTK7,SAG,SLIT1,TEC,TIAM1,TRIM25	1.32864	0.0270573
BP	GO:0016192	vesicle-mediated transport	4	82	25	ARHGAP9,CD44,CD5L,CLTC,CRACR2A,F5,FCN2,GPR84,HIP1,KIF5A,LGALS3BP,MASP1,MBL2,MYH9,PCLO,PIGR,PRG4,S100A8,S100A9,SNX32,SRGN,SSC5D,TBC1D4,THBS1,TTN	0.648118	0.99987
BP	GO:0036211	protein modification process	5	54	25	CBX8,DUSP7,HDAC11,HLCS,IRS2,MAP2K7,MKNK1,MYLK,NEURL1,OTOA,PDZRN4,PRKDC,PSMA1,PTK7,S100A8,S100A9,ST3GAL5,TEC,TGM4,THBS1,TRIM25,TTLL12,TTN,UBR1,ULK2	0.98418	0.605456
BP	GO:0008104	protein localization	3	38	24	ADIPOQ,CLTC,GNPTG,HIP1,IL1RAP,KIF5A,MYH7B,MYH9,NR0B1,NRXN2,PCLO,PIGR,PLEKHM1,PLOD3,POT1,RPL5,RRBP1,SHROOM3,SNX32,SRGN,TBC1D2,TBC1D4,TIAM1,UPF3B	1.34263	0.025654
BP	GO:0022607	cellular component assembly	3	53	24	ACADL,ADIPOQ,ANP32C,BMS1,CCDC40,F5,GEMIN5,GPX3,HIP1,IL1RAP,ITGA6,MYLK,NEDD9,NEURL1,NFU1,NRXN2,PCLO,PLOD3,POT1,RPL5,SMARCA4,SPTY2D1,TEX12,TTN	0.962639	0.666073
BP	GO:0032268	regulation of cellular protein metabolic process	6	72	24	ADIPOQ,CD44,DUSP7,FZD8,GEMIN5,HIP1,MAP2K7,MKNK1,MYH9,NEURL1,NKX3-1,PRKDC,PSMA1,PZP,RAD50,RAPGEF3,S100A8,S100A9,TEC,THBS1,TIAM1,TTN,UPF3B,ZMYND11	0.708609	0.997477
BP	GO:0043085	positive regulation of catalytic activity	4	43	24	ADIPOQ,ARHGAP9,DKC1,DUSP7,FZD8,GNAT1,GTF2F1,HIP1,IRS2,ITGA6,MAP2K7,NEURL1,NKX3-1,PLXNB1,POT1,PSMA1,RAD50,RAPGEF3,S100A8,S100A9,TBC1D2,TBC1D4,THBS1,TIAM1	1.18651	0.14135
BP	GO:0051246	regulation of protein metabolic process	5	90	24	ADIPOQ,CD44,DUSP7,FZD8,GEMIN5,HIP1,MAP2K7,MKNK1,MYH9,NEURL1,NKX3-1,PRKDC,PSMA1,PZP,RAD50,RAPGEF3,S100A8,S100A9,TEC,THBS1,TIAM1,TTN,UPF3B,ZMYND11	0.566887	0.999999
BP	GO:0071310	cellular response to organic substance	4	34	24	ADIPOQ,CD44,CDC5L,CYP26B1,FAM83G,FASN,GTF2F1,IL1RAP,IRS2,ITGA6,LCA5L,NEURL1,NKX3-1,NR0B1,PLOD3,PRKDC,PSMA1,PTK7,RAPGEF3,TBC1D4,THBS1,TRIM25,UBR1,UCP1	1.50058	0.00302814
BP	GO:0006928	movement of cell or subcellular component	3	37	23	ADCY10,CCDC40,CD44,CLTC,DOK6,HTR6,IRS2,ITGA6,ITGA9,KIF5A,MAP1B,MYH14,MYH9,NEURL1,PLXNB1,PTK7,S100A8,S100A9,SLIT1,THBS1,TIAM1,TMEM201,TTN	1.32146	0.0371186
BP	GO:0050793	regulation of developmental process	3	60	23	ADIPOQ,CLTC,CYP26B1,IL1RAP,MAP1B,MYH14,MYH9,NAB1,NEURL1,NKX3-1,NR0B1,PLXNB1,PRKDC,PSMA1,PTK7,RAPGEF3,SHROOM3,SLIT1,SRGN,TENM3,THBS1,TIAM1,ULK2	0.814901	0.950291
BP	GO:0009888	tissue development	3	34	22	CCDC40,CD44,CYP26B1,ITGA6,KRT32,KRT73,KRT9,MYH14,MYLK,NEURL1,NKX3-1,NR0B1,PITX1,PLOD3,PRKDC,PTK7,RAPGEF3,SHROOM3,SRGN,TEC,TTN,ZBTB18	1.37554	0.0225276
BP	GO:0006508	proteolysis	5	50	21	ACAN,C1RL,CAPN9,CPN1,DCD,F5,FBXO36,FCN2,HGFAC,MAP2K7,MASP1,MASP2,MBL2,MYH9,PCYOX1,PREPL,PSMA1,SRGN,TENM3,TRIM25,UBR1	0.892848	0.824043
BP	GO:0031324	negative regulation of cellular metabolic process	5	70	21	ACADL,ADIPOQ,CBX8,CD44,DUSP7,FZD8,IRS2,NAB1,NKX3-1,NR0B1,PITX1,POT1,PRKDC,PSMA1,PZP,RAD50,SMARCA4,THBS1,ZBTB18,ZMYND11,ZNF830	0.637748	0.999675
BP	GO:0044281	small molecule metabolic process	3	41	21	ACADL,ACAN,ADCY10,ADIPOQ,CA6,CYP26B1,DBT,FAAH2,FASN,GALE,HLCS,IRS2,MARS,NAGS,PCYOX1,PFAS,PNPLA8,RAD50,RETSAT,SLC26A2,SLC6A14	1.08884	0.341621
BP	GO:0048468	cell development	5	32	21	DOK6,GNAT1,HDAC11,IRS2,KIF5A,MAP1B,MYH9,NEURL1,PLOD3,PLXNB1,PRKDC,RAPGEF3,S100A8,S100A9,SHROOM3,SLIT1,TENM3,TIAM1,TTN,ULK2,ZNF830	1.39507	0.0208043
BP	GO:0006796	phosphate-containing compound metabolic process	4	37	19	ADCY10,AGPAT1,DUSP7,GNPTG,IRS2,MAP2K7,MKNK1,MYH7B,MYLK,PFAS,PNPLA8,PRKDC,PSMA1,PTK7,RAD50,SLC26A2,TEC,TTN,ULK2	1.09164	0.350067
BP	GO:1902531	regulation of intracellular signal transduction	6	40	19	ADIPOQ,ARHGAP9,CD44,DUSP7,FZD8,HIP1,HTR6,IRS2,MAP2K7,NKX3-1,PLXNB1,RAD50,S100A8,S100A9,THBS1,TIAM1,TRIM25,UBR1,ZMYND11	1.00977	0.541563
BP	GO:0009967	positive regulation of signal transduction	6	36	18	ADIPOQ,AGPAT1,CD44,DUSP7,FZD8,HIP1,HTR6,MAP2K7,NEURL1,NKX3-1,PLXNB1,PSMA1,S100A8,S100A9,SMARCA4,THBS1,TIAM1,TRIM25	1.06291	0.419707
BP	GO:0022008	neurogenesis	6	36	18	DOK6,FZD8,GNAT1,HDAC11,IL1RAP,IRS2,KIF5A,MAP1B,NAB1,NEURL1,PLXNB1,PTK7,S100A8,S100A9,SLIT1,TENM3,TIAM1,ULK2	1.06291	0.419707
BP	GO:0032270	positive regulation of cellular protein metabolic process	7	37	18	ADIPOQ,CD44,DUSP7,FZD8,HIP1,MAP2K7,MYH9,NEURL1,NKX3-1,PSMA1,RAD50,RAPGEF3,S100A8,S100A9,TEC,THBS1,TIAM1,UPF3B	1.03419	0.485681
BP	GO:0042592	homeostatic process	3	45	18	ACADL,ADIPOQ,ATP13A3,CYP26B1,DKC1,FEN1,GRM5,IRS2,OIT3,PIGR,POT1,POTEF,PRKDC,RAD50,S100A8,S100A9,SLC26A2,ZNF830	0.850331	0.881601
BP	GO:0051247	positive regulation of protein metabolic process	6	40	18	ADIPOQ,CD44,DUSP7,FZD8,HIP1,MAP2K7,MYH9,NEURL1,NKX3-1,PSMA1,RAD50,RAPGEF3,S100A8,S100A9,TEC,THBS1,TIAM1,UPF3B	0.956623	0.671113
BP	GO:0006952	defense response	3	74	17	C1RL,CD44,CD5L,CYP26B1,DCD,FCN2,IL1RAP,LGALS3BP,MASP1,MASP2,MBL2,S100A8,S100A9,SSC5D,TEC,THBS1,TRIM25	0.488366	1
BP	GO:0010941	regulation of cell death	4	36	17	ADCY10,ADIPOQ,ANP32C,CD44,HIP1,IRS2,ITGA6,NEURL1,NKX3-1,PRKDC,RBM25,S100A8,S100A9,THBS1,TIAM1,ZMYND11,ZNF830	1.00386	0.560025
BP	GO:0032774	RNA biosynthetic process	7	28	17	CBX8,CDC5L,GTF2F1,HDAC11,HIP1,KHDRBS2,NAB1,NKX3-1,NR0B1,PITX1,RPL5,SMARCA4,SPTY2D1,UPF3B,ZBTB18,ZMYND11,ZNF638	1.29068	0.0935717
BP	GO:0042325	regulation of phosphorylation	7	36	17	ADIPOQ,CD44,DUSP7,FZD8,IRS2,ITGA6,MAP2K7,NEURL1,NKX3-1,PRKDC,RAD50,RAPGEF3,TEC,THBS1,TIAM1,TTN,ZMYND11	1.00386	0.560025
BP	GO:0042981	regulation of apoptotic process	6	32	17	ADCY10,ADIPOQ,ANP32C,CD44,HIP1,IRS2,ITGA6,NEURL1,NKX3-1,PRKDC,RBM25,S100A8,S100A9,THBS1,TIAM1,ZMYND11,ZNF830	1.12935	0.294116
BP	GO:0043067	regulation of programmed cell death	5	32	17	ADCY10,ADIPOQ,ANP32C,CD44,HIP1,IRS2,ITGA6,NEURL1,NKX3-1,PRKDC,RBM25,S100A8,S100A9,THBS1,TIAM1,ZMYND11,ZNF830	1.12935	0.294116
BP	GO:0046903	secretion	5	60	17	ARHGAP9,CD44,CRACR2A,F5,GPR84,IL1RAP,LGALS3BP,NEURL1,NRXN2,PCLO,PIGR,PNPLA8,S100A8,S100A9,SRGN,THBS1,TTN	0.602318	0.999684
BP	GO:0051174	regulation of phosphorus metabolic process	5	39	17	ADIPOQ,CD44,DUSP7,FZD8,IRS2,ITGA6,MAP2K7,NEURL1,NKX3-1,PRKDC,RAD50,RAPGEF3,TEC,THBS1,TIAM1,TTN,ZMYND11	0.926643	0.735502
BP	GO:0002682	regulation of immune system process	3	67	16	ADIPOQ,C1RL,CYP26B1,FCN2,IRS2,MAP2K7,MASP1,MASP2,MBL2,PIGR,PRKDC,PSMA1,S100A8,S100A9,TEC,THBS1	0.50766	0.999997
BP	GO:0006351	transcription, DNA-templated	9	26	16	CBX8,CDC5L,GTF2F1,HDAC11,HIP1,KHDRBS2,NAB1,NKX3-1,NR0B1,PITX1,SMARCA4,SPTY2D1,UPF3B,ZBTB18,ZMYND11,ZNF638	1.3082	0.0901066
BP	GO:0006357	regulation of transcription from RNA polymerase II promoter	10	27	16	CBX8,CDC5L,FAM83G,FZD8,GLMP,GTF2F1,ITGA6,NKX3-1,NR0B1,PITX1,PRKDC,PSMA1,SMARCA4,UCP1,ZBTB18,ZMYND11	1.25975	0.129765
BP	GO:0007049	cell cycle	3	21	16	CDC5L,CLTC,CYP26B1,MCM8,MYH9,NCAPG2,NEDD9,NKX3-1,PRKDC,PSMA1,RAD50,TEX12,THBS1,TTN,ZMYND11,ZNF830	1.61968	0.00506522
BP	GO:0051276	chromosome organization	4	24	16	ANP32C,CBX8,DKC1,FEN1,HDAC11,HLCS,NCAPG2,POT1,PRKDC,RAD50,SMARCA4,SPTY2D1,TEX12,TTN,ZMYND11,ZNF830	1.41722	0.0364213
BP	GO:0051649	establishment of localization in cell	3	27	16	ANP32C,CLTC,F5,GEMIN5,GNPTG,KIF5A,MAP1B,MYH9,NRXN2,PCLO,RPL5,SLIT1,TBC1D2,TBC1D4,TMEM201,UPF3B	1.25975	0.129765
BP	GO:0001932	regulation of protein phosphorylation	8	33	15	ADIPOQ,CD44,DUSP7,FZD8,MAP2K7,NEURL1,NKX3-1,PRKDC,RAD50,RAPGEF3,TEC,THBS1,TIAM1,TTN,ZMYND11	0.966285	0.645645
BP	GO:0006082	organic acid metabolic process	4	19	15	ACADL,ACAN,ADIPOQ,CYP26B1,DBT,FAAH2,FASN,HLCS,MARS,NAGS,PCYOX1,PFAS,PNPLA8,SLC26A2,SLC6A14	1.67829	0.00372639
BP	GO:0010557	positive regulation of macromolecule biosynthetic process	6	27	15	CBX8,DKC1,FZD8,GLMP,GTF2F1,IRS2,ITGA6,MAP2K7,NKX3-1,PITX1,POT1,PRKDC,SMARCA4,THBS1,UPF3B	1.18102	0.234086
BP	GO:0032940	secretion by cell	6	56	15	ARHGAP9,CD44,CRACR2A,F5,GPR84,IL1RAP,LGALS3BP,NRXN2,PCLO,PIGR,S100A8,S100A9,SRGN,THBS1,TTN	0.569418	0.999812
BP	GO:0033554	cellular response to stress	3	29	15	CBX8,CDC5L,FEN1,MAP2K7,MCM8,MYLK,NKX3-1,PRKDC,PSMA1,RAD50,RNASEH2A,THBS1,TRIM25,UCP1,ZNF830	1.09957	0.368101
BP	GO:0035556	intracellular signal transduction	5	26	15	ADCY10,CDC5L,DUSP7,IRS2,MAP2K7,MKNK1,NKX3-1,PCLO,PLEKHM1,PLXNB1,PRKDC,PSMA1,RAPGEF3,TEC,TIAM1	1.22644	0.17613
BP	GO:0045184	establishment of protein localization	4	27	15	CLTC,GNPTG,HIP1,IL1RAP,MYH7B,MYH9,PCLO,PLEKHM1,POT1,RPL5,RRBP1,SNX32,TBC1D2,TBC1D4,UPF3B	1.18102	0.234086
BP	GO:0048870	cell motility	4	27	15	CCDC40,CD44,HTR6,ITGA6,ITGA9,MYH9,NEURL1,PLXNB1,PTK7,S100A8,S100A9,SLIT1,THBS1,TIAM1,TMEM201	1.18102	0.234086
BP	GO:0009890	negative regulation of biosynthetic process	5	21	14	ACADL,ADIPOQ,CBX8,CLTC,FZD8,NAB1,NKX3-1,NR0B1,PITX1,POT1,SMARCA4,ZBTB18,ZMYND11,ZNF830	1.41722	0.0504395
BP	GO:0015031	protein transport	5	25	14	CLTC,GNPTG,HIP1,IL1RAP,MYH7B,MYH9,PCLO,PLEKHM1,RPL5,RRBP1,SNX32,TBC1D2,TBC1D4,UPF3B	1.19046	0.233729
BP	GO:0022402	cell cycle process	4	18	14	CLTC,CYP26B1,MCM8,MYH9,NCAPG2,NEDD9,NKX3-1,PRKDC,PSMA1,RAD50,TEX12,THBS1,TTN,ZNF830	1.65342	0.00661247
BP	GO:0031328	positive regulation of cellular biosynthetic process	6	31	14	DKC1,FZD8,GLMP,GTF2F1,IRS2,ITGA6,MAP2K7,NKX3-1,PITX1,POT1,PRKDC,SMARCA4,THBS1,UPF3B	0.960051	0.657806
BP	GO:0033043	regulation of organelle organization	5	22	14	CLTC,DKC1,FEN1,MAP2K7,MYH7B,PLXNB1,POT1,RAD50,RAPGEF3,S100A8,S100A9,SPTY2D1,TBC1D2,TBC1D4	1.3528	0.0814815
BP	GO:0048699	generation of neurons	7	29	14	DOK6,FZD8,GNAT1,IL1RAP,IRS2,KIF5A,MAP1B,NEURL1,PLXNB1,PTK7,SLIT1,TENM3,TIAM1,ULK2	1.02626	0.520719
BP	GO:0051345	positive regulation of hydrolase activity	5	26	14	ARHGAP9,GNAT1,HIP1,IRS2,ITGA6,NKX3-1,PLXNB1,POT1,RAPGEF3,S100A8,S100A9,TBC1D2,TBC1D4,TIAM1	1.14468	0.300927
BP	GO:1902533	positive regulation of intracellular signal transduction	7	26	14	ADIPOQ,CD44,DUSP7,FZD8,HIP1,HTR6,MAP2K7,NKX3-1,PLXNB1,S100A8,S100A9,THBS1,TIAM1,TRIM25	1.14468	0.300927
BP	GO:0006629	lipid metabolic process	3	37	13	ACADL,ADIPOQ,AGPAT1,CYP26B1,FAAH2,FAM135A,FASN,IRS2,MYH7B,NR0B1,PNPLA8,RETSAT,ST3GAL5	0.746912	0.958099
BP	GO:0006887	exocytosis	7	53	13	ARHGAP9,CD44,CRACR2A,F5,GPR84,LGALS3BP,PCLO,PIGR,S100A8,S100A9,SRGN,THBS1,TTN	0.521429	0.999937
BP	GO:0007010	cytoskeleton organization	4	17	13	CCDC40,HIP1,KRT9,MAP1B,MYH14,MYH9,NEDD9,NEURL1,PCLO,PTK7,S100A9,TACC2,TTN	1.62563	0.0115411
BP	GO:0007417	central nervous system development	6	21	13	ACAN,HDAC11,HTR6,IRS2,MYH7B,NEURL1,NR0B1,PITX1,PRKDC,S100A8,S100A9,SLIT1,TACC2	1.31599	0.117922
BP	GO:0008219	cell death	3	17	13	CD5L,CYP26B1,HIP1,KRT32,KRT73,KRT9,MAP2K7,PNPLA8,PRKDC,S100A8,S100A9,SRGN,TIAM1	1.62563	0.0115411
BP	GO:0009968	negative regulation of signal transduction	6	28	13	ADIPOQ,CD44,CYP26B1,DUSP7,ITGA6,NEURL1,NKX3-1,NR0B1,PSMA1,SMARCA4,THBS1,UBR1,ZMYND11	0.986991	0.603473
BP	GO:0016310	phosphorylation	5	22	13	DUSP7,GNPTG,IRS2,MAP2K7,MKNK1,MYLK,PRKDC,PSMA1,PTK7,RAD50,TEC,TTN,ULK2	1.25617	0.170559
BP	GO:0016477	cell migration	5	25	13	CD44,HTR6,ITGA6,ITGA9,MYH9,PLXNB1,PTK7,S100A8,S100A9,SLIT1,THBS1,TIAM1,TMEM201	1.10543	0.377864
BP	GO:0019752	carboxylic acid metabolic process	6	16	13	ACADL,ADIPOQ,CYP26B1,DBT,FAAH2,FASN,HLCS,MARS,NAGS,PCYOX1,PFAS,PNPLA8,SLC6A14	1.72724	0.00463892
BP	GO:0023057	negative regulation of signaling	4	29	13	ADIPOQ,CD44,CYP26B1,DUSP7,ITGA6,NEURL1,NKX3-1,NR0B1,PSMA1,SMARCA4,THBS1,UBR1,ZMYND11	0.952957	0.67071
BP	GO:0030030	cell projection organization	3	24	13	CCDC40,DOK6,IRS2,ITGA6,KIF5A,MAP1B,MYH9,MYLK,NEURL1,PLXNB1,SLIT1,TIAM1,ULK2	1.15149	0.302913
BP	GO:0031401	positive regulation of protein modification process	8	24	13	ADIPOQ,CD44,DUSP7,FZD8,MAP2K7,NEURL1,NKX3-1,PSMA1,RAD50,RAPGEF3,TEC,THBS1,TIAM1	1.15149	0.302913
BP	GO:0042327	positive regulation of phosphorylation	8	24	13	ADIPOQ,CD44,DUSP7,FZD8,ITGA6,MAP2K7,NEURL1,NKX3-1,RAD50,RAPGEF3,TEC,THBS1,TIAM1	1.15149	0.302913
BP	GO:0045055	regulated exocytosis	8	53	13	ARHGAP9,CD44,CRACR2A,F5,GPR84,LGALS3BP,PCLO,PIGR,S100A8,S100A9,SRGN,THBS1,TTN	0.521429	0.999937
BP	GO:0046907	intracellular transport	4	23	13	ANP32C,CLTC,F5,GEMIN5,GNPTG,KIF5A,MAP1B,PCLO,RPL5,TBC1D2,TBC1D4,TMEM201,UPF3B	1.20155	0.232913
BP	GO:0000902	cell morphogenesis	5	19	12	DOK6,IRS2,KIF5A,MAP1B,MYH9,PLOD3,PLXNB1,SHROOM3,SLIT1,TENM3,TIAM1,ULK2	1.34263	0.112332
BP	GO:0001775	cell activation	3	40	12	ARHGAP9,CD44,CRACR2A,CYP26B1,F5,FZD8,GPR84,MYH9,PIGR,PRKDC,S100A8,S100A9	0.637748	0.994009
BP	GO:0001934	positive regulation of protein phosphorylation	9	23	12	ADIPOQ,CD44,DUSP7,FZD8,MAP2K7,NEURL1,NKX3-1,RAD50,RAPGEF3,TEC,THBS1,TIAM1	1.10913	0.382986
BP	GO:0002684	positive regulation of immune system process	4	50	12	C1RL,FCN2,IRS2,MASP1,MASP2,MBL2,PRKDC,PSMA1,S100A8,S100A9,TEC,THBS1	0.510199	0.999928
BP	GO:0006396	RNA processing	7	19	12	BMS1,CDC5L,DHX29,DKC1,GEMIN5,GTF2F1,KHDRBS2,MRM1,RBM25,RPL5,UPF3B,ZNF638	1.34263	0.112332
BP	GO:0006897	endocytosis	5	32	12	CD5L,CLTC,FCN2,HIP1,LGALS3BP,MASP1,MBL2,MYH9,PRG4,SNX32,SSC5D,THBS1	0.797185	0.908333
BP	GO:0009725	response to hormone	4	18	12	ADIPOQ,CDC5L,CPN1,IRS2,LCA5L,NKX3-1,NR0B1,PLOD3,PRKDC,TBC1D4,THBS1,UCP1	1.41722	0.0699898
BP	GO:0009887	animal organ morphogenesis	6	15	12	CCDC40,CYP26B1,GNAT1,ITGA6,MYLK,NAB1,NKX3-1,PLOD3,PTK7,SLIT1,TENM3,TTN	1.70066	0.00842519
BP	GO:0010628	positive regulation of gene expression	6	31	12	CYP26B1,FZD8,GLMP,GTF2F1,ITGA6,MYH9,NKX3-1,PITX1,PRKDC,SMARCA4,THBS1,UPF3B	0.822901	0.878786
BP	GO:0012501	programmed cell death	4	16	12	CD5L,CYP26B1,HIP1,KRT32,KRT73,KRT9,MAP2K7,PRKDC,S100A8,S100A9,SRGN,TIAM1	1.59437	0.019784
BP	GO:0014070	response to organic cyclic compound	4	19	12	ADIPOQ,CDC5L,CPN1,HLCS,ITGA6,LCA5L,NKX3-1,NR0B1,RAPGEF3,THBS1,TIAM1,TRIM25	1.34263	0.112332
BP	GO:0034613	cellular protein localization	4	21	12	ADIPOQ,CLTC,GNPTG,NRXN2,PIGR,POT1,RPL5,SRGN,TBC1D2,TBC1D4,TIAM1,UPF3B	1.21476	0.231526
BP	GO:0044255	cellular lipid metabolic process	4	29	12	ACADL,ADIPOQ,AGPAT1,CYP26B1,FAAH2,FAM135A,FASN,IRS2,MYH7B,PNPLA8,RETSAT,ST3GAL5	0.879653	0.797787
BP	GO:0044702	single organism reproductive process	3	21	12	ADCY10,CYP26B1,KRT9,MCM8,MYH9,NEURL1,NKX3-1,NR0B1,PRKDC,RAD50,TEX12,ZNF830	1.21476	0.231526
BP	GO:0045087	innate immune response	4	45	12	C1RL,CD44,FCN2,IL1RAP,MASP1,MASP2,MBL2,S100A8,S100A9,SSC5D,TEC,TRIM25	0.566887	0.999256
BP	GO:0045595	regulation of cell differentiation	4	32	12	ADIPOQ,CYP26B1,IL1RAP,MAP1B,NEURL1,NR0B1,PLXNB1,PTK7,SLIT1,TENM3,TIAM1,ULK2	0.797185	0.908333
BP	GO:0051046	regulation of secretion	5	21	12	ADIPOQ,IL1RAP,IRS2,MYH7B,NKX3-1,PCLO,RAPGEF3,S100A8,S100A9,SRGN,SSC5D,TIAM1	1.21476	0.231526
BP	GO:0051050	positive regulation of transport	5	31	12	ADIPOQ,CRACR2A,HIP1,IL1RAP,IRS2,MBL2,MYH7B,MYLK,NKX3-1,RAPGEF3,S100A8,S100A9	0.822901	0.878786
BP	GO:0051347	positive regulation of transferase activity	5	17	12	ADIPOQ,DKC1,DUSP7,FZD8,MAP2K7,NEURL1,NKX3-1,POT1,PSMA1,RAD50,THBS1,TIAM1	1.50058	0.039567
BP	GO:0060429	epithelium development	4	14	12	CCDC40,CYP26B1,KRT32,KRT73,KRT9,NKX3-1,NR0B1,PLOD3,PRKDC,PTK7,RAPGEF3,SHROOM3	1.82214	0.00287502
BP	GO:0006468	protein phosphorylation	7	17	11	DUSP7,IRS2,MAP2K7,MKNK1,MYLK,PRKDC,PSMA1,PTK7,TEC,TTN,ULK2	1.37554	0.105628
BP	GO:0007267	cell-cell signaling	3	16	11	CLTC,FZD8,GRM5,HTR6,KIF5A,NRXN2,PCLO,PSMA1,PTK7,S100A9,TIAM1	1.46151	0.0628826
BP	GO:0009790	embryo development	4	21	11	CCDC40,CYP26B1,MYH9,NCAPG2,NKX3-1,PITX1,PLOD3,PRKDC,PTK7,SHROOM3,ZNF830	1.11353	0.3883
BP	GO:0010629	negative regulation of gene expression	6	20	11	ADIPOQ,CBX8,FZD8,NAB1,NKX3-1,NR0B1,PITX1,SMARCA4,THBS1,ZBTB18,ZMYND11	1.16921	0.30618
BP	GO:0010942	positive regulation of cell death	5	21	11	ADCY10,ADIPOQ,HIP1,ITGA6,NEURL1,NKX3-1,PRKDC,S100A8,S100A9,THBS1,TIAM1	1.11353	0.3883
BP	GO:0030182	neuron differentiation	8	19	11	DOK6,FZD8,GNAT1,IRS2,KIF5A,MAP1B,PLXNB1,SLIT1,TENM3,TIAM1,ULK2	1.23074	0.229416
BP	GO:0033993	response to lipid	4	21	11	ADIPOQ,CPN1,CYP26B1,LCA5L,NKX3-1,NR0B1,PTK7,S100A8,THBS1,TRIM25,UCP1	1.11353	0.3883
BP	GO:0043065	positive regulation of apoptotic process	7	17	11	ADCY10,ADIPOQ,HIP1,ITGA6,NEURL1,NKX3-1,PRKDC,S100A8,S100A9,THBS1,TIAM1	1.37554	0.105628
BP	GO:0043068	positive regulation of programmed cell death	6	17	11	ADCY10,ADIPOQ,HIP1,ITGA6,NEURL1,NKX3-1,PRKDC,S100A8,S100A9,THBS1,TIAM1	1.37554	0.105628
BP	GO:0043549	regulation of kinase activity	8	17	11	ADIPOQ,DUSP7,FZD8,IRS2,MAP2K7,NEURL1,NKX3-1,RAD50,THBS1,TIAM1,TTN	1.37554	0.105628
BP	GO:0045321	leukocyte activation	4	32	11	ARHGAP9,CD44,CRACR2A,CYP26B1,FZD8,GPR84,MYH9,PIGR,PRKDC,S100A8,S100A9	0.730753	0.956573
BP	GO:0050776	regulation of immune response	4	53	11	C1RL,FCN2,MAP2K7,MASP1,MASP2,MBL2,PIGR,PSMA1,S100A8,S100A9,TEC	0.44121	0.999996
BP	GO:0002443	leukocyte mediated immunity	3	48	10	ARHGAP9,C1RL,CD44,CRACR2A,GPR84,MASP2,MBL2,PIGR,S100A8,S100A9	0.442881	0.999989
BP	GO:0006259	DNA metabolic process	6	16	10	CDC5L,DKC1,FEN1,MCM8,POT1,PRKDC,RAD50,RNASEH2A,TRIM25,ZNF830	1.32864	0.155346
BP	GO:0006461	protein complex assembly	5	25	10	ACADL,ADIPOQ,CCDC40,F5,GEMIN5,GPX3,HIP1,IL1RAP,SMARCA4,TTN	0.850331	0.82696
BP	GO:0006811	ion transport	4	29	10	ATP13A3,CA6,CLTC,CRACR2A,KCNK13,PCYOX1,PNPLA8,SLC26A2,SLC6A14,UCP1	0.733044	0.948154
BP	GO:0010243	response to organonitrogen compound	4	13	10	ADIPOQ,CDC5L,HLCS,IRS2,NEURL1,PRKDC,RAPGEF3,TBC1D4,TIAM1,UBR1	1.63525	0.0263718
BP	GO:0031344	regulation of cell projection organization	5	19	10	IL1RAP,MAP1B,NEURL1,PLXNB1,PTK7,SLIT1,TBC1D2,TENM3,TIAM1,ULK2	1.11886	0.393832
BP	GO:0032870	cellular response to hormone stimulus	5	13	10	ADIPOQ,CDC5L,IRS2,LCA5L,NKX3-1,NR0B1,PLOD3,PRKDC,TBC1D4,UCP1	1.63525	0.0263718
BP	GO:0034097	response to cytokine	4	14	10	ADIPOQ,CD44,CDC5L,FASN,IL1RAP,MAP2K7,NKX3-1,PSMA1,THBS1,TRIM25	1.51845	0.054687
BP	GO:0042127	regulation of cell proliferation	4	32	10	ADIPOQ,CBX8,IRS2,NEURL1,NKX3-1,PLXNB1,PRKDC,TEC,THBS1,TIAM1	0.664321	0.982062
BP	GO:0043086	negative regulation of catalytic activity	4	48	10	ADIPOQ,CD44,DUSP7,GNAT1,IRS2,POT1,PSMA1,PZP,SAG,THBS1	0.442881	0.999989
BP	GO:0045892	negative regulation of transcription, DNA-templated	10	12	10	ADIPOQ,CBX8,FZD8,NAB1,NKX3-1,NR0B1,PITX1,SMARCA4,ZBTB18,ZMYND11	1.77152	0.0103035
BP	GO:0048646	anatomical structure formation involved in morphogenesis	4	18	10	FZD8,ITGA6,MYH9,NKX3-1,PRKDC,PTK7,RAPGEF3,SHROOM3,THBS1,TTN	1.18102	0.307298
BP	GO:0048666	neuron development	9	18	10	DOK6,GNAT1,IRS2,KIF5A,MAP1B,PLXNB1,SLIT1,TENM3,TIAM1,ULK2	1.18102	0.307298
BP	GO:0048878	chemical homeostasis	4	34	10	ACADL,ADIPOQ,ATP13A3,CYP26B1,GRM5,IRS2,OIT3,S100A8,S100A9,SLC26A2	0.625243	0.99172
BP	GO:0098609	cell-cell adhesion	3	20	10	CD44,DHX29,FASN,ITGA6,MYH9,NRXN2,S100A8,S100A9,TENM3,TRIM25	1.06291	0.481485
BP	GO:1902679	negative regulation of RNA biosynthetic process	8	13	10	ADIPOQ,CBX8,FZD8,NAB1,NKX3-1,NR0B1,PITX1,SMARCA4,ZBTB18,ZMYND11	1.63525	0.0263718
BP	GO:1903507	negative regulation of nucleic acid-templated transcription	9	12	10	ADIPOQ,CBX8,FZD8,NAB1,NKX3-1,NR0B1,PITX1,SMARCA4,ZBTB18,ZMYND11	1.77152	0.0103035
BP	GO:0000278	mitotic cell cycle	4	11	9	CDC5L,CLTC,MCM8,NCAPG2,NEDD9,PRKDC,PSMA1,TTN,ZNF830	1.73931	0.0190449
BP	GO:0000904	cell morphogenesis involved in differentiation	6	14	9	DOK6,IRS2,KIF5A,MAP1B,MYH9,PLOD3,PLXNB1,SLIT1,ULK2	1.3666	0.147369
BP	GO:0007420	brain development	7	14	9	HTR6,IRS2,MYH7B,NEURL1,NR0B1,PITX1,PRKDC,SLIT1,TACC2	1.3666	0.147369
BP	GO:0010975	regulation of neuron projection development	10	16	9	IL1RAP,MAP1B,NEURL1,PLXNB1,PTK7,SLIT1,TENM3,TIAM1,ULK2	1.19578	0.307901
BP	GO:0030162	regulation of proteolysis	6	61	9	CD44,HIP1,MYH9,NKX3-1,PSMA1,PZP,S100A8,S100A9,THBS1	0.313647	1
BP	GO:0030855	epithelial cell differentiation	5	11	9	CYP26B1,KRT32,KRT73,KRT9,NR0B1,PLOD3,PTK7,RAPGEF3,SHROOM3	1.73931	0.0190449
BP	GO:0032880	regulation of protein localization	4	23	9	ADIPOQ,CLTC,DKC1,IL1RAP,IRS2,RAPGEF3,SRGN,SSC5D,TIAM1	0.831846	0.842662
BP	GO:0032990	cell part morphogenesis	5	13	9	DOK6,IRS2,KIF5A,MAP1B,MYH14,PLXNB1,SLIT1,TIAM1,ULK2	1.47173	0.0877878
BP	GO:0033674	positive regulation of kinase activity	9	14	9	ADIPOQ,DUSP7,FZD8,MAP2K7,NEURL1,NKX3-1,RAD50,THBS1,TIAM1	1.3666	0.147369
BP	GO:0043603	cellular amide metabolic process	4	15	9	CPN1,DHX29,FASN,HLCS,MARS,NAGS,RPL5,RRBP1,ST3GAL5	1.2755	0.222089
BP	GO:0044265	cellular macromolecule catabolic process	5	15	9	FBXO36,FEN1,PCYOX1,PSMA1,RNASEH2A,RPL5,TRIM25,UBR1,UPF3B	1.2755	0.222089
BP	GO:0045597	positive regulation of cell differentiation	5	22	9	ADIPOQ,CYP26B1,IL1RAP,MAP1B,NEURL1,PLXNB1,PTK7,TENM3,TIAM1	0.869657	0.792721
BP	GO:0045664	regulation of neuron differentiation	9	17	9	IL1RAP,MAP1B,NEURL1,PLXNB1,PTK7,SLIT1,TENM3,TIAM1,ULK2	1.12544	0.399622
BP	GO:0045859	regulation of protein kinase activity	9	14	9	ADIPOQ,DUSP7,FZD8,MAP2K7,NEURL1,NKX3-1,THBS1,TIAM1,TTN	1.3666	0.147369
BP	GO:0048589	developmental growth	3	13	9	MAP1B,NCAPG2,PLXNB1,PTK7,SLIT1,TEC,TIAM1,ULK2,ZNF830	1.47173	0.0877878
BP	GO:0050767	regulation of neurogenesis	8	18	9	IL1RAP,MAP1B,NEURL1,PLXNB1,PTK7,SLIT1,TENM3,TIAM1,ULK2	1.06291	0.491946
BP	GO:0050778	positive regulation of immune response	5	44	9	C1RL,FCN2,MASP1,MASP2,MBL2,PSMA1,S100A8,S100A9,TEC	0.434828	0.99998
BP	GO:0050877	neurological system process	3	18	9	CA6,FEN1,GNAT1,GRM5,MYH14,NRXN2,OTOA,PIGR,SAG	1.06291	0.491946
BP	GO:0051726	regulation of cell cycle	4	11	9	CDC5L,CLTC,FEN1,NKX3-1,PRKDC,PSMA1,SMARCA4,THBS1,ZNF830	1.73931	0.0190449
BP	GO:0060322	head development	3	14	9	HTR6,IRS2,MYH7B,NEURL1,NR0B1,PITX1,PRKDC,SLIT1,TACC2	1.3666	0.147369
BP	GO:0071345	cellular response to cytokine stimulus	5	12	9	ADIPOQ,CD44,CDC5L,FASN,IL1RAP,NKX3-1,PSMA1,THBS1,TRIM25	1.59437	0.0452691
BP	GO:0001817	regulation of cytokine production	4	22	8	ADIPOQ,AGPAT1,IL1RAP,PRKDC,SRGN,SSC5D,THBS1,TRIM25	0.773028	0.897143
BP	GO:0006281	DNA repair	7	13	8	CDC5L,FEN1,MCM8,PRKDC,RAD50,RNASEH2A,TRIM25,ZNF830	1.3082	0.216117
BP	GO:0006915	apoptotic process	5	12	8	CD5L,HIP1,MAP2K7,PRKDC,S100A8,S100A9,SRGN,TIAM1	1.41722	0.137145
BP	GO:0006935	chemotaxis	4	19	8	DOK6,IRS2,ITGA9,KIF5A,PLXNB1,S100A8,S100A9,SLIT1	0.895085	0.750901
BP	GO:0006959	humoral immune response	3	37	8	C1RL,DCD,FCN2,MASP1,MASP2,MBL2,S100A8,S100A9	0.459638	0.999829
BP	GO:0006974	cellular response to DNA damage stimulus	4	13	8	CDC5L,FEN1,MCM8,PRKDC,RAD50,RNASEH2A,TRIM25,ZNF830	1.3082	0.216117
BP	GO:0007186	G-protein coupled receptor signaling pathway	5	17	8	FZD8,GNAT1,GPR19,GPR84,GRM5,HTR6,LCA5L,SAG	1.00039	0.595891
BP	GO:0009792	embryo development ending in birth or egg hatching	5	13	8	MYH9,NCAPG2,NKX3-1,PLOD3,PRKDC,PTK7,SHROOM3,ZNF830	1.3082	0.216117
BP	GO:0009991	response to extracellular stimulus	3	15	8	ADIPOQ,F5,HLCS,ITGA6,LCA5L,TRIM25,UCP1,ULK2	1.13377	0.405715
BP	GO:0010608	posttranscriptional regulation of gene expression	6	8	8	DKC1,GEMIN5,MKNK1,NEURL1,PSMA1,S100A9,THBS1,UPF3B	2.12583	0.00216799
BP	GO:0010720	positive regulation of cell development	6	17	8	ADIPOQ,IL1RAP,MAP1B,NEURL1,PLXNB1,PTK7,TENM3,TIAM1	1.00039	0.595891
BP	GO:0010817	regulation of hormone levels	3	14	8	ADIPOQ,CYP26B1,IRS2,NKX3-1,PCLO,RAPGEF3,RETSAT,TIAM1	1.21476	0.307781
BP	GO:0016071	mRNA metabolic process	7	13	8	CDC5L,DKC1,GEMIN5,GTF2F1,KHDRBS2,RBM25,RPL5,UPF3B	1.3082	0.216117
BP	GO:0018193	peptidyl-amino acid modification	7	16	8	MAP2K7,MKNK1,PRKDC,S100A8,S100A9,ST3GAL5,TEC,TTN	1.06291	0.503529
BP	GO:0019637	organophosphate metabolic process	4	19	8	ADCY10,AGPAT1,IRS2,MYH7B,PFAS,PNPLA8,RAD50,SLC26A2	0.895085	0.750901
BP	GO:0022604	regulation of cell morphogenesis	5	18	8	MAP1B,MYH14,MYH9,PLXNB1,SHROOM3,SLIT1,TIAM1,ULK2	0.944812	0.679047
BP	GO:0031175	neuron projection development	10	16	8	DOK6,IRS2,KIF5A,MAP1B,PLXNB1,SLIT1,TIAM1,ULK2	1.06291	0.503529
BP	GO:0032269	negative regulation of cellular protein metabolic process	7	43	8	ADIPOQ,CD44,DUSP7,PRKDC,PSMA1,PZP,THBS1,ZMYND11	0.395503	0.999993
BP	GO:0032787	monocarboxylic acid metabolic process	7	10	8	ACADL,ADIPOQ,CYP26B1,DBT,FAAH2,FASN,HLCS,PNPLA8	1.70066	0.0345493
BP	GO:0040008	regulation of growth	3	16	8	MAP1B,MBL2,NEDD9,PRKDC,S100A8,S100A9,SMARCA4,ULK2	1.06291	0.503529
BP	GO:0040012	regulation of locomotion	3	23	8	ADIPOQ,IRS2,ITGA6,MYLK,PLXNB1,THBS1,TIAM1,TRIM25	0.739418	0.9262
BP	GO:0043009	chordate embryonic development	6	13	8	MYH9,NCAPG2,NKX3-1,PLOD3,PRKDC,PTK7,SHROOM3,ZNF830	1.3082	0.216117
BP	GO:0043087	regulation of GTPase activity	5	11	8	ARHGAP9,IRS2,ITGA6,PLXNB1,RAPGEF3,TBC1D2,TBC1D4,TIAM1	1.54606	0.0758945
BP	GO:0043408	regulation of MAPK cascade	9	18	8	ADIPOQ,CD44,DUSP7,FZD8,MAP2K7,THBS1,TIAM1,ZMYND11	0.944812	0.679047
BP	GO:0043547	positive regulation of GTPase activity	6	11	8	ARHGAP9,IRS2,ITGA6,PLXNB1,RAPGEF3,TBC1D2,TBC1D4,TIAM1	1.54606	0.0758945
BP	GO:0045860	positive regulation of protein kinase activity	10	12	8	ADIPOQ,DUSP7,FZD8,MAP2K7,NEURL1,NKX3-1,THBS1,TIAM1	1.41722	0.137145
BP	GO:0045893	positive regulation of transcription, DNA-templated	10	18	8	FZD8,GLMP,GTF2F1,ITGA6,NKX3-1,PITX1,PRKDC,SMARCA4	0.944812	0.679047
BP	GO:0045944	positive regulation of transcription from RNA polymerase II promoter	11	15	8	FZD8,GLMP,GTF2F1,ITGA6,NKX3-1,PITX1,PRKDC,SMARCA4	1.13377	0.405715
BP	GO:0048285	organelle fission	4	11	8	CLTC,CYP26B1,NCAPG2,NEDD9,RAD50,TEX12,TTN,ZNF830	1.54606	0.0758945
BP	GO:0048732	gland development	6	14	8	CCDC40,FASN,IRS2,NEURL1,NKX3-1,NR0B1,PITX1,PRKDC	1.21476	0.307781
BP	GO:0048812	neuron projection morphogenesis	11	12	8	DOK6,IRS2,KIF5A,MAP1B,PLXNB1,SLIT1,TIAM1,ULK2	1.41722	0.137145
BP	GO:0048858	cell projection morphogenesis	6	12	8	DOK6,IRS2,KIF5A,MAP1B,PLXNB1,SLIT1,TIAM1,ULK2	1.41722	0.137145
BP	GO:0051270	regulation of cellular component movement	4	23	8	ADIPOQ,CCDC40,IRS2,ITGA6,MYLK,PLXNB1,THBS1,TIAM1	0.739418	0.9262
BP	GO:0051707	response to other organism	4	22	8	DCD,FCN2,GTF2F1,MBL2,S100A8,S100A9,SSC5D,TRIM25	0.773028	0.897143
BP	GO:0055085	transmembrane transport	4	17	8	ATP13A3,KCNK13,PCYOX1,PSMA1,SLC14A2,SLC26A2,SLC6A14,UCP1	1.00039	0.595891
BP	GO:0055114	oxidation-reduction process	3	14	8	ACADL,ADIPOQ,CYP26B1,FASN,GPX3,PCYOX1,PLOD3,RETSAT	1.21476	0.307781
BP	GO:0061024	membrane organization	3	20	8	ADIPOQ,CLTC,F5,HIP1,MYH9,NRXN2,TBC1D4,THBS1	0.850331	0.8108
BP	GO:0070201	regulation of establishment of protein localization	5	20	8	ADIPOQ,DKC1,IL1RAP,IRS2,RAPGEF3,SRGN,SSC5D,TIAM1	0.850331	0.8108
BP	GO:0071417	cellular response to organonitrogen compound	5	9	8	ADIPOQ,CDC5L,IRS2,NEURL1,PRKDC,RAPGEF3,TBC1D4,UBR1	1.88962	0.011588
BP	GO:1903047	mitotic cell cycle process	5	10	8	CLTC,MCM8,NCAPG2,NEDD9,PRKDC,PSMA1,TTN,ZNF830	1.70066	0.0345493
BP	GO:0001568	blood vessel development	8	16	7	FZD8,MYH9,MYLK,NKX3-1,PTK7,RAPGEF3,THBS1	0.93005	0.699157
BP	GO:0001944	vasculature development	7	16	7	FZD8,MYH9,MYLK,NKX3-1,PTK7,RAPGEF3,THBS1	0.93005	0.699157
BP	GO:0002263	cell activation involved in immune response	4	26	7	ARHGAP9,CD44,CRACR2A,GPR84,PIGR,S100A8,S100A9	0.572338	0.991738
BP	GO:0002283	neutrophil activation involved in immune response	8	24	7	ARHGAP9,CD44,CRACR2A,GPR84,PIGR,S100A8,S100A9	0.620033	0.980727
BP	GO:0002366	leukocyte activation involved in immune response	5	26	7	ARHGAP9,CD44,CRACR2A,GPR84,PIGR,S100A8,S100A9	0.572338	0.991738
BP	GO:0002446	neutrophil mediated immunity	5	24	7	ARHGAP9,CD44,CRACR2A,GPR84,PIGR,S100A8,S100A9	0.620033	0.980727
BP	GO:0006325	chromatin organization	5	12	7	ANP32C,CBX8,HDAC11,HLCS,SMARCA4,SPTY2D1,ZMYND11	1.24007	0.306606
BP	GO:0006898	receptor-mediated endocytosis	6	21	7	CD5L,CLTC,HIP1,LGALS3BP,MASP1,PRG4,SSC5D	0.708609	0.938279
BP	GO:0006954	inflammatory response	4	34	7	CD5L,CYP26B1,IL1RAP,MBL2,S100A8,S100A9,THBS1	0.43767	0.999823
BP	GO:0007276	gamete generation	5	12	7	ADCY10,CYP26B1,KRT9,MCM8,NEURL1,NR0B1,ZNF830	1.24007	0.306606
BP	GO:0007409	axonogenesis	12	11	7	DOK6,IRS2,KIF5A,MAP1B,PLXNB1,SLIT1,ULK2	1.3528	0.207754
BP	GO:0008610	lipid biosynthetic process	4	11	7	AGPAT1,FASN,IRS2,MYH7B,NR0B1,PNPLA8,ST3GAL5	1.3528	0.207754
BP	GO:0010638	positive regulation of organelle organization	6	13	7	DKC1,FEN1,MAP2K7,MYH7B,POT1,RAD50,RAPGEF3	1.14468	0.412176
BP	GO:0010976	positive regulation of neuron projection development	11	12	7	IL1RAP,MAP1B,NEURL1,PLXNB1,PTK7,TENM3,TIAM1	1.24007	0.306606
BP	GO:0016567	protein ubiquitination	9	13	7	CBX8,NEURL1,PDZRN4,PRKDC,PSMA1,TRIM25,UBR1	1.14468	0.412176
BP	GO:0019953	sexual reproduction	4	12	7	ADCY10,CYP26B1,KRT9,MCM8,NEURL1,NR0B1,ZNF830	1.24007	0.306606
BP	GO:0030198	extracellular matrix organization	4	20	7	ACAN,CD44,COL5A3,ITGA6,ITGA9,PLOD3,THBS1	0.74404	0.91191
BP	GO:0030334	regulation of cell migration	6	21	7	ADIPOQ,IRS2,ITGA6,MYLK,PLXNB1,THBS1,TIAM1	0.708609	0.938279
BP	GO:0031346	positive regulation of cell projection organization	6	13	7	IL1RAP,MAP1B,NEURL1,PLXNB1,PTK7,TENM3,TIAM1	1.14468	0.412176
BP	GO:0031667	response to nutrient levels	4	14	7	ADIPOQ,F5,HLCS,LCA5L,TRIM25,UCP1,ULK2	1.06291	0.516571
BP	GO:0032446	protein modification by small protein conjugation	8	13	7	CBX8,NEURL1,PDZRN4,PRKDC,PSMA1,TRIM25,UBR1	1.14468	0.412176
BP	GO:0033044	regulation of chromosome organization	6	7	7	DKC1,FEN1,MAP2K7,POT1,RAD50,RAPGEF3,SPTY2D1	2.12583	0.00472743
BP	GO:0042119	neutrophil activation	7	24	7	ARHGAP9,CD44,CRACR2A,GPR84,PIGR,S100A8,S100A9	0.620033	0.980727
BP	GO:0043062	extracellular structure organization	3	20	7	ACAN,CD44,COL5A3,ITGA6,ITGA9,PLOD3,THBS1	0.74404	0.91191
BP	GO:0043066	negative regulation of apoptotic process	7	17	7	CD44,IRS2,ITGA6,PRKDC,THBS1,ZMYND11,ZNF830	0.875341	0.771443
BP	GO:0043069	negative regulation of programmed cell death	6	17	7	CD44,IRS2,ITGA6,PRKDC,THBS1,ZMYND11,ZNF830	0.875341	0.771443
BP	GO:0043299	leukocyte degranulation	9	24	7	ARHGAP9,CD44,CRACR2A,GPR84,PIGR,S100A8,S100A9	0.620033	0.980727
BP	GO:0043312	neutrophil degranulation	10	24	7	ARHGAP9,CD44,CRACR2A,GPR84,PIGR,S100A8,S100A9	0.620033	0.980727
BP	GO:0045666	positive regulation of neuron differentiation	10	12	7	IL1RAP,MAP1B,NEURL1,PLXNB1,PTK7,TENM3,TIAM1	1.24007	0.306606
BP	GO:0045786	negative regulation of cell cycle	5	9	7	CDC5L,NKX3-1,PRKDC,PSMA1,SMARCA4,THBS1,ZNF830	1.65342	0.0613375
BP	GO:0048609	multicellular organismal reproductive process	3	13	7	ADCY10,CYP26B1,KRT9,MCM8,NEURL1,NR0B1,ZNF830	1.14468	0.412176
BP	GO:0048667	cell morphogenesis involved in neuron differentiation	10	11	7	DOK6,IRS2,KIF5A,MAP1B,PLXNB1,SLIT1,ULK2	1.3528	0.207754
BP	GO:0048729	tissue morphogenesis	4	7	7	CCDC40,MYLK,NKX3-1,PLOD3,PTK7,SHROOM3,TTN	2.12583	0.00472743
BP	GO:0050769	positive regulation of neurogenesis	9	13	7	IL1RAP,MAP1B,NEURL1,PLXNB1,PTK7,TENM3,TIAM1	1.14468	0.412176
BP	GO:0050878	regulation of body fluid levels	3	36	7	CYP26B1,F5,MYH9,NEURL1,S100A9,TEC,THBS1	0.413355	0.999939
BP	GO:0051051	negative regulation of transport	5	16	7	ADIPOQ,IRS2,MAP1B,SRGN,SSC5D,TBC1D4,THBS1	0.93005	0.699157
BP	GO:0051223	regulation of protein transport	6	19	7	ADIPOQ,IL1RAP,IRS2,RAPGEF3,SRGN,SSC5D,TIAM1	0.7832	0.876521
BP	GO:0052547	regulation of peptidase activity	7	38	7	CD44,HIP1,NKX3-1,PZP,S100A8,S100A9,THBS1	0.3916	0.999979
BP	GO:0052548	regulation of endopeptidase activity	8	35	7	CD44,HIP1,NKX3-1,PZP,S100A8,S100A9,THBS1	0.425166	0.999895
BP	GO:0060548	negative regulation of cell death	5	18	7	CD44,IRS2,ITGA6,PRKDC,THBS1,ZMYND11,ZNF830	0.826711	0.83024
BP	GO:0060627	regulation of vesicle-mediated transport	5	23	7	ADIPOQ,HIP1,MBL2,MYH7B,PCLO,TBC1D2,TBC1D4	0.646991	0.97116
BP	GO:0061061	muscle structure development	3	9	7	MYH14,MYH9,MYLK,NEURL1,PITX1,TTN,ZBTB18	1.65342	0.0613375
BP	GO:0061564	axon development	11	13	7	DOK6,IRS2,KIF5A,MAP1B,PLXNB1,SLIT1,ULK2	1.14468	0.412176
BP	GO:0071407	cellular response to organic cyclic compound	5	8	7	ADIPOQ,CDC5L,ITGA6,LCA5L,NKX3-1,NR0B1,RAPGEF3	1.8601	0.0226435
BP	GO:0072358	cardiovascular system development	6	16	7	FZD8,MYH9,MYLK,NKX3-1,PTK7,RAPGEF3,THBS1	0.93005	0.699157
BP	GO:0098542	defense response to other organism	5	17	7	DCD,FCN2,MBL2,S100A8,S100A9,SSC5D,TRIM25	0.875341	0.771443
BP	GO:2000145	regulation of cell motility	5	22	7	ADIPOQ,IRS2,ITGA6,MYLK,PLXNB1,THBS1,TIAM1	0.6764	0.957476
BP	GO:2001233	regulation of apoptotic signaling pathway	7	13	7	CD44,ITGA6,NKX3-1,S100A8,S100A9,THBS1,ZMYND11	1.14468	0.412176
BP	GO:0000122	negative regulation of transcription from RNA polymerase II promoter	11	7	6	CBX8,FZD8,NR0B1,SMARCA4,ZBTB18,ZMYND11	1.82214	0.0435249
BP	GO:0001501	skeletal system development	5	10	6	ACAN,CD44,CYP26B1,NAB1,PITX1,PLXNB1	1.2755	0.303817
BP	GO:0001503	ossification	3	10	6	CLTC,FASN,NAB1,PLXNB1,RRBP1,SLC26A2	1.2755	0.303817
BP	GO:0002764	immune response-regulating signaling pathway	5	12	6	MAP2K7,PIGR,PSMA1,S100A8,S100A9,TEC	1.06291	0.531579
BP	GO:0006397	mRNA processing	8	9	6	CDC5L,GEMIN5,GTF2F1,KHDRBS2,RBM25,UPF3B	1.41722	0.195833
BP	GO:0006417	regulation of translation	7	6	6	GEMIN5,MKNK1,NEURL1,S100A9,THBS1,UPF3B	2.12583	0.0102699
BP	GO:0006520	cellular amino acid metabolic process	7	7	6	DBT,MARS,NAGS,PCYOX1,PFAS,SLC6A14	1.82214	0.0435249
BP	GO:0006790	sulfur compound metabolic process	3	7	6	ACAN,FASN,HLCS,NFU1,PCYOX1,SLC26A2	1.82214	0.0435249
BP	GO:0006886	intracellular protein transport	6	11	6	CLTC,GNPTG,RPL5,TBC1D2,TBC1D4,UPF3B	1.15954	0.419093
BP	GO:0007018	microtubule-based movement	4	7	6	ADCY10,CCDC40,CLTC,KIF5A,MAP1B,TMEM201	1.82214	0.0435249
BP	GO:0007167	enzyme linked receptor protein signaling pathway	6	12	6	FAM83G,GTF2F1,IRS2,PIGR,TEC,TIAM1	1.06291	0.531579
BP	GO:0007346	regulation of mitotic cell cycle	5	6	6	CLTC,NKX3-1,PRKDC,PSMA1,SMARCA4,ZNF830	2.12583	0.0102699
BP	GO:0007517	muscle organ development	6	7	6	MYH14,MYLK,NEURL1,PITX1,TTN,ZBTB18	1.82214	0.0435249
BP	GO:0007600	sensory perception	4	10	6	CA6,GNAT1,MYH14,OTOA,PIGR,SAG	1.2755	0.303817
BP	GO:0008284	positive regulation of cell proliferation	5	13	6	CBX8,IRS2,NKX3-1,PRKDC,THBS1,TIAM1	0.981151	0.633925
BP	GO:0008380	RNA splicing	8	9	6	CDC5L,GEMIN5,GTF2F1,RBM25,UPF3B,ZNF638	1.41722	0.195833
BP	GO:0009314	response to radiation	3	8	6	FEN1,GNAT1,MAP2K7,MYH7B,PRKDC,SAG	1.59437	0.106169
BP	GO:0009611	response to wounding	3	33	6	F5,ITGA9,MYH9,PTK7,S100A8,TEC	0.386514	0.999941
BP	GO:0009617	response to bacterium	5	15	6	DCD,FCN2,MBL2,S100A8,S100A9,SSC5D	0.850331	0.794188
BP	GO:0010564	regulation of cell cycle process	5	7	6	CLTC,FEN1,PRKDC,PSMA1,SMARCA4,ZNF830	1.82214	0.0435249
BP	GO:0016337	single organismal cell-cell adhesion	4	11	6	CD44,ITGA6,MYH9,NRXN2,S100A8,S100A9	1.15954	0.419093
BP	GO:0019725	cellular homeostasis	4	20	6	ATP13A3,GRM5,IRS2,S100A8,S100A9,SLC26A2	0.637748	0.966649
BP	GO:0030029	actin filament-based process	3	7	6	MYH14,MYH9,NEDD9,PTK7,S100A9,TTN	1.82214	0.0435249
BP	GO:0030036	actin cytoskeleton organization	5	7	6	MYH14,MYH9,NEDD9,PTK7,S100A9,TTN	1.82214	0.0435249
BP	GO:0030155	regulation of cell adhesion	3	20	6	ADIPOQ,CD44,CYP26B1,ITGA6,PLXNB1,THBS1	0.637748	0.966649
BP	GO:0035295	tube development	4	7	6	CCDC40,ITGA6,NKX3-1,PLOD3,PTK7,SHROOM3	1.82214	0.0435249
BP	GO:0042060	wound healing	4	32	6	F5,ITGA9,MYH9,PTK7,S100A8,TEC	0.398593	0.999898
BP	GO:0042742	defense response to bacterium	6	12	6	DCD,FCN2,MBL2,S100A8,S100A9,SSC5D	1.06291	0.531579
BP	GO:0043281	regulation of cysteine-type endopeptidase activity involved in apoptotic process	10	7	6	CD44,HIP1,NKX3-1,S100A8,S100A9,THBS1	1.82214	0.0435249
BP	GO:0043405	regulation of MAP kinase activity	11	9	6	ADIPOQ,DUSP7,FZD8,MAP2K7,THBS1,TIAM1	1.41722	0.195833
BP	GO:0043410	positive regulation of MAPK cascade	10	11	6	CD44,DUSP7,FZD8,MAP2K7,THBS1,TIAM1	1.15954	0.419093
BP	GO:0043588	skin development	6	6	6	COL5A3,CYP26B1,ITGA6,KRT32,KRT73,KRT9	2.12583	0.0102699
BP	GO:0043604	amide biosynthetic process	5	7	6	DHX29,MARS,NAGS,RPL5,RRBP1,ST3GAL5	1.82214	0.0435249
BP	GO:0045862	positive regulation of proteolysis	8	16	6	HIP1,MYH9,NKX3-1,PSMA1,S100A8,S100A9	0.797185	0.851207
BP	GO:0048232	male gamete generation	6	11	6	ADCY10,CYP26B1,KRT9,MCM8,NEURL1,NR0B1	1.15954	0.419093
BP	GO:0050708	regulation of protein secretion	7	13	6	IL1RAP,IRS2,RAPGEF3,SRGN,SSC5D,TIAM1	0.981151	0.633925
BP	GO:0050900	leukocyte migration	6	13	6	CD44,ITGA6,ITGA9,MYH9,S100A8,S100A9	0.981151	0.633925
BP	GO:0051047	positive regulation of secretion	6	12	6	IL1RAP,IRS2,MYH7B,NKX3-1,S100A8,S100A9	1.06291	0.531579
BP	GO:0051090	regulation of sequence-specific DNA binding transcription factor activity	10	9	6	IL1RAP,NR0B1,S100A8,S100A9,SMARCA4,TRIM25	1.41722	0.195833
BP	GO:0051640	organelle localization	3	9	6	F5,MAP1B,MYH9,PCLO,SLIT1,TMEM201	1.41722	0.195833
BP	GO:0051656	establishment of organelle localization	4	8	6	F5,MAP1B,MYH9,PCLO,SLIT1,TMEM201	1.59437	0.106169
BP	GO:0055082	cellular chemical homeostasis	5	20	6	ATP13A3,GRM5,IRS2,S100A8,S100A9,SLC26A2	0.637748	0.966649
BP	GO:0060341	regulation of cellular localization	4	13	6	ADIPOQ,CLTC,DKC1,MAP1B,RAPGEF3,TIAM1	0.981151	0.633925
BP	GO:0060537	muscle tissue development	4	8	6	MYH14,MYLK,NEURL1,PITX1,TTN,ZBTB18	1.59437	0.106169
BP	GO:0060560	developmental growth involved in morphogenesis	4	7	6	MAP1B,PLXNB1,PTK7,SLIT1,TIAM1,ULK2	1.82214	0.0435249
BP	GO:0070925	organelle assembly	4	10	6	BMS1,CCDC40,NEURL1,NRXN2,RPL5,TTN	1.2755	0.303817
BP	GO:0071103	DNA conformation change	5	8	6	ANP32C,NCAPG2,POT1,RAD50,SPTY2D1,TTN	1.59437	0.106169
BP	GO:0071396	cellular response to lipid	5	9	6	CYP26B1,LCA5L,NKX3-1,NR0B1,PTK7,UCP1	1.41722	0.195833
BP	GO:0071900	regulation of protein serine/threonine kinase activity	10	9	6	ADIPOQ,DUSP7,FZD8,MAP2K7,THBS1,TIAM1	1.41722	0.195833
BP	GO:0071902	positive regulation of protein serine/threonine kinase activity	11	8	6	ADIPOQ,DUSP7,FZD8,MAP2K7,THBS1,TIAM1	1.59437	0.106169
BP	GO:1902532	negative regulation of intracellular signal transduction	7	11	6	ADIPOQ,CD44,DUSP7,THBS1,UBR1,ZMYND11	1.15954	0.419093
BP	GO:2000116	regulation of cysteine-type endopeptidase activity	9	7	6	CD44,HIP1,NKX3-1,S100A8,S100A9,THBS1	1.82214	0.0435249
BP	GO:0000226	microtubule cytoskeleton organization	5	7	5	CCDC40,MAP1B,MYH9,NEURL1,TACC2	1.51845	0.178253
BP	GO:0000723	telomere maintenance	7	5	5	DKC1,FEN1,POT1,PRKDC,RAD50	2.12583	0.0222281
BP	GO:0001558	regulation of cell growth	5	11	5	MAP1B,S100A8,S100A9,SMARCA4,ULK2	0.966285	0.657934
BP	GO:0001818	negative regulation of cytokine production	5	12	5	ADIPOQ,SRGN,SSC5D,THBS1,TRIM25	0.885762	0.748188
BP	GO:0001819	positive regulation of cytokine production	5	13	5	ADIPOQ,AGPAT1,IL1RAP,PRKDC,THBS1	0.817626	0.819602
BP	GO:0002009	morphogenesis of an epithelium	5	5	5	CCDC40,NKX3-1,PLOD3,PTK7,SHROOM3	2.12583	0.0222281
BP	GO:0002250	adaptive immune response	3	29	5	C1RL,CRACR2A,MASP2,MBL2,TEC	0.366522	0.999906
BP	GO:0002576	platelet degranulation	9	34	5	F5,LGALS3BP,SRGN,THBS1,TTN	0.312622	0.999995
BP	GO:0003006	developmental process involved in reproduction	3	6	5	NEURL1,NKX3-1,NR0B1,PRKDC,ZNF830	1.77152	0.0820187
BP	GO:0005975	carbohydrate metabolic process	3	7	5	ADIPOQ,GALE,GNPTG,IRS2,ST3GAL5	1.51845	0.178253
BP	GO:0006260	DNA replication	7	5	5	FEN1,MCM8,RAD50,RNASEH2A,ZNF830	2.12583	0.0222281
BP	GO:0006518	peptide metabolic process	5	11	5	CPN1,DHX29,MARS,RPL5,RRBP1	0.966285	0.657934
BP	GO:0006631	fatty acid metabolic process	8	7	5	ACADL,ADIPOQ,FAAH2,FASN,PNPLA8	1.51845	0.178253
BP	GO:0006812	cation transport	5	12	5	ATP13A3,CLTC,CRACR2A,KCNK13,UCP1	0.885762	0.748188
BP	GO:0006820	anion transport	5	17	5	CA6,PCYOX1,PNPLA8,SLC26A2,SLC6A14	0.625243	0.961839
BP	GO:0006873	cellular ion homeostasis	6	17	5	ATP13A3,GRM5,S100A8,S100A9,SLC26A2	0.625243	0.961839
BP	GO:0006956	complement activation	7	31	5	C1RL,FCN2,MASP1,MASP2,MBL2	0.342875	0.99997
BP	GO:0006979	response to oxidative stress	3	13	5	ADIPOQ,CBX8,GPX3,MBL2,UCP1	0.817626	0.819602
BP	GO:0007067	mitotic nuclear division	6	6	5	CLTC,NCAPG2,NEDD9,TTN,ZNF830	1.77152	0.0820187
BP	GO:0007160	cell-matrix adhesion	4	9	5	CD44,COL5A3,ITGA6,OTOA,TIAM1	1.18102	0.426593
BP	GO:0007163	establishment or maintenance of cell polarity	3	6	5	CYP26B1,FRMD4B,MAP1B,MYH9,PTK7	1.77152	0.0820187
BP	GO:0007169	transmembrane receptor protein tyrosine kinase signaling pathway	7	9	5	GTF2F1,IRS2,PIGR,TEC,TIAM1	1.18102	0.426593
BP	GO:0007229	integrin-mediated signaling pathway	6	7	5	ITGA6,ITGA9,MYH9,NEDD9,TEC	1.51845	0.178253
BP	GO:0007268	chemical synaptic transmission	7	6	5	GRM5,HTR6,KIF5A,NRXN2,PCLO	1.77152	0.0820187
BP	GO:0007283	spermatogenesis	7	10	5	ADCY10,CYP26B1,KRT9,NEURL1,NR0B1	1.06291	0.54937
BP	GO:0007389	pattern specification process	4	6	5	CCDC40,CYP26B1,NKX3-1,PRKDC,SHROOM3	1.77152	0.0820187
BP	GO:0007411	axon guidance	13	8	5	DOK6,IRS2,KIF5A,PLXNB1,SLIT1	1.32864	0.298393
BP	GO:0007423	sensory organ development	6	9	5	CYP26B1,GNAT1,PTK7,SMARCA4,TENM3	1.18102	0.426593
BP	GO:0007507	heart development	6	8	5	CCDC40,NKX3-1,PRKDC,PTK7,TTN	1.32864	0.298393
BP	GO:0008285	negative regulation of cell proliferation	5	18	5	ADIPOQ,NEURL1,NKX3-1,PLXNB1,THBS1	0.590508	0.975257
BP	GO:0008544	epidermis development	4	5	5	CYP26B1,KRT32,KRT73,KRT9,PLOD3	2.12583	0.0222281
BP	GO:0009416	response to light stimulus	4	7	5	FEN1,GNAT1,MAP2K7,MYH7B,SAG	1.51845	0.178253
BP	GO:0010035	response to inorganic substance	3	18	5	ADCY10,CBX8,S100A8,THBS1,TTN	0.590508	0.975257
BP	GO:0014706	striated muscle tissue development	5	7	5	MYH14,NEURL1,PITX1,TTN,ZBTB18	1.51845	0.178253
BP	GO:0016049	cell growth	3	8	5	MAP1B,PLXNB1,SLIT1,TIAM1,ULK2	1.32864	0.298393
BP	GO:0016055	Wnt signaling pathway	7	6	5	CLTC,FZD8,PSMA1,PTK7,TIAM1	1.77152	0.0820187
BP	GO:0016569	covalent chromatin modification	6	10	5	CBX8,HDAC11,HLCS,SMARCA4,ZMYND11	1.06291	0.54937
BP	GO:0019221	cytokine-mediated signaling pathway	6	6	5	ADIPOQ,CD44,IL1RAP,PSMA1,TRIM25	1.77152	0.0820187
BP	GO:0019941	modification-dependent protein catabolic process	8	8	5	FBXO36,PCYOX1,PSMA1,TRIM25,UBR1	1.32864	0.298393
BP	GO:0022613	ribonucleoprotein complex biogenesis	3	9	5	BMS1,DKC1,GEMIN5,MRM1,RPL5	1.18102	0.426593
BP	GO:0030003	cellular cation homeostasis	7	17	5	ATP13A3,GRM5,S100A8,S100A9,SLC26A2	0.625243	0.961839
BP	GO:0030010	establishment of cell polarity	4	6	5	CYP26B1,FRMD4B,MAP1B,MYH9,PTK7	1.77152	0.0820187
BP	GO:0030163	protein catabolic process	5	11	5	FBXO36,PCYOX1,PSMA1,TRIM25,UBR1	0.966285	0.657934
BP	GO:0030335	positive regulation of cell migration	7	11	5	IRS2,ITGA6,MYLK,THBS1,TIAM1	0.966285	0.657934
BP	GO:0030900	forebrain development	8	6	5	HTR6,NR0B1,PITX1,SLIT1,TACC2	1.77152	0.0820187
BP	GO:0031589	cell-substrate adhesion	3	10	5	CD44,COL5A3,ITGA6,OTOA,TIAM1	1.06291	0.54937
BP	GO:0032200	telomere organization	5	5	5	DKC1,FEN1,POT1,PRKDC,RAD50	2.12583	0.0222281
BP	GO:0034220	ion transmembrane transport	5	11	5	ATP13A3,KCNK13,PCYOX1,SLC26A2,SLC6A14	0.966285	0.657934
BP	GO:0034612	response to tumor necrosis factor	5	6	5	ADIPOQ,MAP2K7,NKX3-1,PSMA1,THBS1	1.77152	0.0820187
BP	GO:0035567	non-canonical Wnt signaling pathway	8	5	5	CLTC,FZD8,PSMA1,PTK7,TIAM1	2.12583	0.0222281
BP	GO:0040017	positive regulation of locomotion	4	11	5	IRS2,ITGA6,MYLK,THBS1,TIAM1	0.966285	0.657934
BP	GO:0042326	negative regulation of phosphorylation	8	9	5	ADIPOQ,DUSP7,IRS2,PRKDC,ZMYND11	1.18102	0.426593
BP	GO:0042391	regulation of membrane potential	3	6	5	ADIPOQ,GRM5,KCNK13,MYH14,SLC26A2	1.77152	0.0820187
BP	GO:0043269	regulation of ion transport	5	9	5	CRACR2A,IRS2,KCNK13,MYLK,THBS1	1.18102	0.426593
BP	GO:0043406	positive regulation of MAP kinase activity	12	7	5	DUSP7,FZD8,MAP2K7,THBS1,TIAM1	1.51845	0.178253
BP	GO:0043434	response to peptide hormone	6	5	5	ADIPOQ,CDC5L,IRS2,PRKDC,TBC1D4	2.12583	0.0222281
BP	GO:0044257	cellular protein catabolic process	6	9	5	FBXO36,PCYOX1,PSMA1,TRIM25,UBR1	1.18102	0.426593
BP	GO:0045930	negative regulation of mitotic cell cycle	6	5	5	NKX3-1,PRKDC,PSMA1,SMARCA4,ZNF830	2.12583	0.0222281
BP	GO:0046395	carboxylic acid catabolic process	7	6	5	ACADL,ADIPOQ,CYP26B1,DBT,PCYOX1	1.77152	0.0820187
BP	GO:0046883	regulation of hormone secretion	7	9	5	ADIPOQ,IRS2,NKX3-1,RAPGEF3,TIAM1	1.18102	0.426593
BP	GO:0048514	blood vessel morphogenesis	9	14	5	FZD8,MYH9,MYLK,RAPGEF3,THBS1	0.759224	0.873858
BP	GO:0048545	response to steroid hormone	5	9	5	ADIPOQ,CPN1,NKX3-1,NR0B1,THBS1	1.18102	0.426593
BP	GO:0048588	developmental cell growth	6	7	5	MAP1B,PLXNB1,SLIT1,TIAM1,ULK2	1.51845	0.178253
BP	GO:0048598	embryonic morphogenesis	5	9	5	CCDC40,CYP26B1,PITX1,PTK7,SHROOM3	1.18102	0.426593
BP	GO:0048871	multicellular organismal homeostasis	4	10	5	ACADL,CYP26B1,PIGR,POTEF,ZNF830	1.06291	0.54937
BP	GO:0050770	regulation of axonogenesis	11	9	5	MAP1B,PLXNB1,SLIT1,TIAM1,ULK2	1.18102	0.426593
BP	GO:0050801	ion homeostasis	5	19	5	ATP13A3,GRM5,S100A8,S100A9,SLC26A2	0.559428	0.984196
BP	GO:0051054	positive regulation of DNA metabolic process	7	6	5	CBX8,DKC1,MAP2K7,POT1,RAD50	1.77152	0.0820187
BP	GO:0051091	positive regulation of sequence-specific DNA binding transcription factor activity	11	8	5	IL1RAP,S100A8,S100A9,SMARCA4,TRIM25	1.32864	0.298393
BP	GO:0051272	positive regulation of cellular component movement	5	11	5	IRS2,ITGA6,MYLK,THBS1,TIAM1	0.966285	0.657934
BP	GO:0051301	cell division	3	7	5	CLTC,MYH9,NCAPG2,NEDD9,ZNF830	1.51845	0.178253
BP	GO:0051493	regulation of cytoskeleton organization	6	11	5	CLTC,PLXNB1,RAPGEF3,S100A8,S100A9	0.966285	0.657934
BP	GO:0051603	proteolysis involved in cellular protein catabolic process	7	8	5	FBXO36,PCYOX1,PSMA1,TRIM25,UBR1	1.32864	0.298393
BP	GO:0070848	response to growth factor	4	9	5	CD44,CDC5L,FAM83G,GTF2F1,THBS1	1.18102	0.426593
BP	GO:0071363	cellular response to growth factor stimulus	5	8	5	CD44,CDC5L,FAM83G,GTF2F1,THBS1	1.32864	0.298393
BP	GO:0071375	cellular response to peptide hormone stimulus	7	5	5	ADIPOQ,CDC5L,IRS2,PRKDC,TBC1D4	2.12583	0.0222281
BP	GO:0072657	protein localization to membrane	5	9	5	ADIPOQ,NRXN2,PIGR,RPL5,TIAM1	1.18102	0.426593
BP	GO:0097435	supramolecular fiber organization	3	8	5	COL5A3,KRT9,NEDD9,PLOD3,TTN	1.32864	0.298393
BP	GO:0097485	neuron projection guidance	12	8	5	DOK6,IRS2,KIF5A,PLXNB1,SLIT1	1.32864	0.298393
BP	GO:1901652	response to peptide	5	6	5	ADIPOQ,CDC5L,IRS2,PRKDC,TBC1D4	1.77152	0.0820187
BP	GO:1901653	cellular response to peptide	6	6	5	ADIPOQ,CDC5L,IRS2,PRKDC,TBC1D4	1.77152	0.0820187
BP	GO:1990138	neuron projection extension	12	6	5	MAP1B,PLXNB1,SLIT1,TIAM1,ULK2	1.77152	0.0820187
BP	GO:2000147	positive regulation of cell motility	6	11	5	IRS2,ITGA6,MYLK,THBS1,TIAM1	0.966285	0.657934
BP	GO:2001252	positive regulation of chromosome organization	7	5	5	DKC1,FEN1,MAP2K7,POT1,RAD50	2.12583	0.0222281
BP	GO:0000165	MAPK cascade	9	7	4	DUSP7,IRS2,MAP2K7,PSMA1	1.21476	0.434878
BP	GO:0000375	RNA splicing, via transesterification reactions	9	7	4	CDC5L,GEMIN5,GTF2F1,UPF3B	1.21476	0.434878
BP	GO:0000398	mRNA splicing, via spliceosome	11	7	4	CDC5L,GEMIN5,GTF2F1,UPF3B	1.21476	0.434878
BP	GO:0001525	angiogenesis	10	10	4	FZD8,MYH9,RAPGEF3,THBS1	0.850331	0.779054
BP	GO:0001666	response to hypoxia	5	6	4	ADIPOQ,NKX3-1,PSMA1,THBS1	1.41722	0.288235
BP	GO:0001701	in utero embryonic development	7	8	4	MYH9,NCAPG2,PLOD3,ZNF830	1.06291	0.571364
BP	GO:0001867	complement activation, lectin pathway	8	6	4	FCN2,MASP1,MASP2,MBL2	1.41722	0.288235
BP	GO:0001933	negative regulation of protein phosphorylation	9	7	4	ADIPOQ,DUSP7,PRKDC,ZMYND11	1.21476	0.434878
BP	GO:0002757	immune response-activating signal transduction	7	10	4	PSMA1,S100A8,S100A9,TEC	0.850331	0.779054
BP	GO:0002768	immune response-regulating cell surface receptor signaling pathway	6	6	4	MAP2K7,PIGR,PSMA1,TEC	1.41722	0.288235
BP	GO:0003012	muscle system process	3	7	4	MYH14,MYLK,TIAM1,TTN	1.21476	0.434878
BP	GO:0003013	circulatory system process	3	13	4	ADIPOQ,F5,PLOD3,TTN	0.654101	0.933282
BP	GO:0006302	double-strand break repair	8	6	4	FEN1,MCM8,PRKDC,RAD50	1.41722	0.288235
BP	GO:0006310	DNA recombination	7	7	4	FEN1,MCM8,PRKDC,RAD50	1.21476	0.434878
BP	GO:0006323	DNA packaging	6	4	4	ANP32C,NCAPG2,SPTY2D1,TTN	2.12583	0.047934
BP	GO:0006364	rRNA processing	9	6	4	BMS1,DKC1,MRM1,RPL5	1.41722	0.288235
BP	GO:0006366	transcription from RNA polymerase II promoter	10	8	4	GTF2F1,NR0B1,PITX1,UPF3B	1.06291	0.571364
BP	GO:0006401	RNA catabolic process	7	6	4	FEN1,RNASEH2A,RPL5,UPF3B	1.41722	0.288235
BP	GO:0006412	translation	7	5	4	DHX29,MARS,RPL5,RRBP1	1.70066	0.150758
BP	GO:0006511	ubiquitin-dependent protein catabolic process	9	7	4	FBXO36,PSMA1,TRIM25,UBR1	1.21476	0.434878
BP	GO:0006644	phospholipid metabolic process	5	11	4	AGPAT1,IRS2,MYH7B,PNPLA8	0.773028	0.848265
BP	GO:0006650	glycerophospholipid metabolic process	6	11	4	AGPAT1,IRS2,MYH7B,PNPLA8	0.773028	0.848265
BP	GO:0006875	cellular metal ion homeostasis	8	16	4	ATP13A3,GRM5,S100A8,S100A9	0.531457	0.983058
BP	GO:0006909	phagocytosis	6	8	4	FCN2,MBL2,MYH9,THBS1	1.06291	0.571364
BP	GO:0006919	activation of cysteine-type endopeptidase activity involved in apoptotic process	13	4	4	HIP1,NKX3-1,S100A8,S100A9	2.12583	0.047934
BP	GO:0007519	skeletal muscle tissue development	8	4	4	MYH14,NEURL1,PITX1,ZBTB18	2.12583	0.047934
BP	GO:0007584	response to nutrient	5	8	4	ADIPOQ,F5,HLCS,TRIM25	1.06291	0.571364
BP	GO:0008015	blood circulation	4	13	4	ADIPOQ,F5,PLOD3,TTN	0.654101	0.933282
BP	GO:0008360	regulation of cell shape	6	7	4	MYH14,MYH9,PLXNB1,SHROOM3	1.21476	0.434878
BP	GO:0009117	nucleotide metabolic process	7	8	4	ADCY10,PFAS,RAD50,SLC26A2	1.06291	0.571364
BP	GO:0009582	detection of abiotic stimulus	3	5	4	GNAT1,MYH7B,SAG,TTN	1.70066	0.150758
BP	GO:0009593	detection of chemical stimulus	3	6	4	CA6,GNAT1,PIGR,SSC5D	1.41722	0.288235
BP	GO:0009755	hormone-mediated signaling pathway	6	4	4	ADIPOQ,LCA5L,NKX3-1,NR0B1	2.12583	0.047934
BP	GO:0009913	epidermal cell differentiation	6	4	4	CYP26B1,KRT32,KRT73,KRT9	2.12583	0.047934
BP	GO:0010001	glial cell differentiation	8	7	4	HDAC11,NAB1,S100A8,S100A9	1.21476	0.434878
BP	GO:0010565	regulation of cellular ketone metabolic process	5	9	4	ACADL,ADIPOQ,IRS2,PSMA1	0.944812	0.68718
BP	GO:0010948	negative regulation of cell cycle process	6	5	4	PRKDC,PSMA1,SMARCA4,ZNF830	1.70066	0.150758
BP	GO:0010950	positive regulation of endopeptidase activity	10	5	4	HIP1,NKX3-1,S100A8,S100A9	1.70066	0.150758
BP	GO:0010952	positive regulation of peptidase activity	9	7	4	HIP1,NKX3-1,S100A8,S100A9	1.21476	0.434878
BP	GO:0015711	organic anion transport	6	15	4	CA6,PNPLA8,SLC26A2,SLC6A14	0.566887	0.972818
BP	GO:0016032	viral process	4	11	4	RAD50,RPL5,TRIM25,ZMYND11	0.773028	0.848265
BP	GO:0016042	lipid catabolic process	4	12	4	ACADL,ADIPOQ,CYP26B1,PNPLA8	0.708609	0.898304
BP	GO:0016072	rRNA metabolic process	8	6	4	BMS1,DKC1,MRM1,RPL5	1.41722	0.288235
BP	GO:0019439	aromatic compound catabolic process	4	9	4	FEN1,RNASEH2A,RPL5,UPF3B	0.944812	0.68718
BP	GO:0022407	regulation of cell-cell adhesion	4	10	4	ADIPOQ,CD44,CYP26B1,ITGA6	0.850331	0.779054
BP	GO:0023014	signal transduction by protein phosphorylation	8	7	4	DUSP7,IRS2,MAP2K7,PSMA1	1.21476	0.434878
BP	GO:0030031	cell projection assembly	4	6	4	CCDC40,ITGA6,MYLK,NEURL1	1.41722	0.288235
BP	GO:0030216	keratinocyte differentiation	7	4	4	CYP26B1,KRT32,KRT73,KRT9	2.12583	0.047934
BP	GO:0030522	intracellular receptor signaling pathway	5	5	4	CYP26B1,GLMP,NKX3-1,NR0B1	1.70066	0.150758
BP	GO:0031424	keratinization	8	4	4	CYP26B1,KRT32,KRT73,KRT9	2.12583	0.047934
BP	GO:0032147	activation of protein kinase activity	11	6	4	DUSP7,MAP2K7,NKX3-1,THBS1	1.41722	0.288235
BP	GO:0032204	regulation of telomere maintenance	7	4	4	DKC1,MAP2K7,POT1,RAD50	2.12583	0.047934
BP	GO:0032206	positive regulation of telomere maintenance	8	4	4	DKC1,MAP2K7,POT1,RAD50	2.12583	0.047934
BP	GO:0032368	regulation of lipid transport	5	13	4	ADIPOQ,IRS2,NKX3-1,THBS1	0.654101	0.933282
BP	GO:0032868	response to insulin	7	4	4	ADIPOQ,IRS2,PRKDC,TBC1D4	2.12583	0.047934
BP	GO:0032869	cellular response to insulin stimulus	8	4	4	ADIPOQ,IRS2,PRKDC,TBC1D4	2.12583	0.047934
BP	GO:0032872	regulation of stress-activated MAPK cascade	10	6	4	FZD8,MAP2K7,TIAM1,ZMYND11	1.41722	0.288235
BP	GO:0033365	protein localization to organelle	5	6	4	GNPTG,POT1,RPL5,SRGN	1.41722	0.288235
BP	GO:0034765	regulation of ion transmembrane transport	6	6	4	CRACR2A,IRS2,KCNK13,THBS1	1.41722	0.288235
BP	GO:0035239	tube morphogenesis	5	4	4	CCDC40,NKX3-1,PTK7,SHROOM3	2.12583	0.047934
BP	GO:0038093	Fc receptor signaling pathway	7	5	4	MAP2K7,PIGR,PSMA1,TEC	1.70066	0.150758
BP	GO:0042063	gliogenesis	7	7	4	HDAC11,NAB1,S100A8,S100A9	1.21476	0.434878
BP	GO:0042110	T cell activation	6	5	4	CYP26B1,FZD8,MYH9,PRKDC	1.70066	0.150758
BP	GO:0042254	ribosome biogenesis	4	6	4	BMS1,DKC1,MRM1,RPL5	1.41722	0.288235
BP	GO:0042493	response to drug	3	10	4	ADIPOQ,NKX3-1,PFAS,THBS1	0.850331	0.779054
BP	GO:0043043	peptide biosynthetic process	6	5	4	DHX29,MARS,RPL5,RRBP1	1.70066	0.150758
BP	GO:0043280	positive regulation of cysteine-type endopeptidase activity involved in apoptotic process	12	5	4	HIP1,NKX3-1,S100A8,S100A9	1.70066	0.150758
BP	GO:0044089	positive regulation of cellular component biogenesis	4	13	4	IL1RAP,MYH7B,NEURL1,RAPGEF3	0.654101	0.933282
BP	GO:0044242	cellular lipid catabolic process	5	9	4	ACADL,ADIPOQ,CYP26B1,PNPLA8	0.944812	0.68718
BP	GO:0045927	positive regulation of growth	4	6	4	MAP1B,PRKDC,S100A8,S100A9	1.41722	0.288235
BP	GO:0046328	regulation of JNK cascade	11	6	4	FZD8,MAP2K7,TIAM1,ZMYND11	1.41722	0.288235
BP	GO:0046486	glycerolipid metabolic process	5	16	4	AGPAT1,IRS2,MYH7B,PNPLA8	0.531457	0.983058
BP	GO:0048675	axon extension	13	5	4	MAP1B,PLXNB1,SLIT1,ULK2	1.70066	0.150758
BP	GO:0050730	regulation of peptidyl-tyrosine phosphorylation	9	8	4	ADIPOQ,CD44,NEURL1,TEC	1.06291	0.571364
BP	GO:0050731	positive regulation of peptidyl-tyrosine phosphorylation	10	7	4	ADIPOQ,CD44,NEURL1,TEC	1.21476	0.434878
BP	GO:0050792	regulation of viral process	5	8	4	GTF2F1,MBL2,SMARCA4,TRIM25	1.06291	0.571364
BP	GO:0050803	regulation of synapse structure or activity	3	7	4	IL1RAP,NEURL1,SLIT1,TIAM1	1.21476	0.434878
BP	GO:0050807	regulation of synapse organization	5	7	4	IL1RAP,NEURL1,SLIT1,TIAM1	1.21476	0.434878
BP	GO:0050865	regulation of cell activation	4	11	4	CYP26B1,IRS2,TEC,THBS1	0.773028	0.848265
BP	GO:0051053	negative regulation of DNA metabolic process	7	5	4	ADIPOQ,POT1,RAD50,ZNF830	1.70066	0.150758
BP	GO:0051092	positive regulation of NF-kappaB transcription factor activity	12	6	4	IL1RAP,S100A8,S100A9,TRIM25	1.41722	0.288235
BP	GO:0051321	meiotic cell cycle	4	5	4	CYP26B1,MYH9,RAD50,TEX12	1.70066	0.150758
BP	GO:0051346	negative regulation of hydrolase activity	5	37	4	CD44,GNAT1,PZP,THBS1	0.229819	1
BP	GO:0055065	metal ion homeostasis	7	17	4	ATP13A3,GRM5,S100A8,S100A9	0.500195	0.989587
BP	GO:0055086	nucleobase-containing small molecule metabolic process	5	10	4	ADCY10,PFAS,RAD50,SLC26A2	0.850331	0.779054
BP	GO:0060071	Wnt signaling pathway, planar cell polarity pathway	9	4	4	CLTC,PSMA1,PTK7,TIAM1	2.12583	0.047934
BP	GO:0060538	skeletal muscle organ development	7	4	4	MYH14,NEURL1,PITX1,ZBTB18	2.12583	0.047934
BP	GO:0060562	epithelial tube morphogenesis	6	4	4	CCDC40,NKX3-1,PTK7,SHROOM3	2.12583	0.047934
BP	GO:0061041	regulation of wound healing	6	23	4	MYLK,S100A9,TEC,THBS1	0.369709	0.999559
BP	GO:0070268	cornification	9	4	4	CYP26B1,KRT32,KRT73,KRT9	2.12583	0.047934
BP	GO:0071897	DNA biosynthetic process	7	5	4	DKC1,POT1,RAD50,TRIM25	1.70066	0.150758
BP	GO:0090305	nucleic acid phosphodiester bond hydrolysis	6	7	4	BMS1,FEN1,RAD50,RNASEH2A	1.21476	0.434878
BP	GO:1901987	regulation of cell cycle phase transition	6	4	4	PRKDC,PSMA1,SMARCA4,ZNF830	2.12583	0.047934
BP	GO:1901990	regulation of mitotic cell cycle phase transition	7	4	4	PRKDC,PSMA1,SMARCA4,ZNF830	2.12583	0.047934
BP	GO:1901991	negative regulation of mitotic cell cycle phase transition	8	4	4	PRKDC,PSMA1,SMARCA4,ZNF830	2.12583	0.047934
BP	GO:1903034	regulation of response to wounding	5	23	4	MYLK,S100A9,TEC,THBS1	0.369709	0.999559
BP	GO:1903827	regulation of cellular protein localization	5	11	4	ADIPOQ,CLTC,DKC1,RAPGEF3	0.773028	0.848265
BP	GO:2000027	regulation of organ morphogenesis	5	6	4	CLTC,PSMA1,PTK7,TIAM1	1.41722	0.288235
BP	GO:2000278	regulation of DNA biosynthetic process	7	4	4	ADIPOQ,DKC1,MAP2K7,POT1	2.12583	0.047934
BP	GO:2001056	positive regulation of cysteine-type endopeptidase activity	11	5	4	HIP1,NKX3-1,S100A8,S100A9	1.70066	0.150758
BP	GO:2001234	negative regulation of apoptotic signaling pathway	8	8	4	CD44,ITGA6,THBS1,ZMYND11	1.06291	0.571364
BP	GO:2001235	positive regulation of apoptotic signaling pathway	8	6	4	NKX3-1,S100A8,S100A9,THBS1	1.41722	0.288235
BP	GO:2001242	regulation of intrinsic apoptotic signaling pathway	8	5	4	CD44,NKX3-1,S100A8,S100A9	1.70066	0.150758
BP	GO:0000075	cell cycle checkpoint	6	3	3	CDC5L,PRKDC,ZNF830	2.12583	0.102993
BP	GO:0000077	DNA damage checkpoint	8	3	3	CDC5L,PRKDC,ZNF830	2.12583	0.102993
BP	GO:0000187	activation of MAPK activity	13	5	3	DUSP7,MAP2K7,THBS1	1.2755	0.444291
BP	GO:0000302	response to reactive oxygen species	4	10	3	CBX8,GPX3,UCP1	0.637748	0.924491
BP	GO:0000724	double-strand break repair via homologous recombination	9	3	3	FEN1,MCM8,RAD50	2.12583	0.102993
BP	GO:0000725	recombinational repair	8	3	3	FEN1,MCM8,RAD50	2.12583	0.102993
BP	GO:0001578	microtubule bundle formation	6	4	3	CCDC40,MAP1B,NEURL1	1.59437	0.268171
BP	GO:0001580	detection of chemical stimulus involved in sensory perception of bitter taste	8	4	3	CA6,GNAT1,PIGR	1.59437	0.268171
BP	GO:0001649	osteoblast differentiation	5	3	3	CLTC,FASN,RRBP1	2.12583	0.102993
BP	GO:0001654	eye development	7	6	3	GNAT1,SMARCA4,TENM3	1.06291	0.600347
BP	GO:0001655	urogenital system development	5	9	3	ADIPOQ,ITGA6,NKX3-1	0.708609	0.88086
BP	GO:0001676	long-chain fatty acid metabolic process	9	3	3	ACADL,FAAH2,PNPLA8	2.12583	0.102993
BP	GO:0001816	cytokine production	3	4	3	IL1RAP,S100A8,S100A9	1.59437	0.268171
BP	GO:0001894	tissue homeostasis	5	8	3	PIGR,POTEF,ZNF830	0.797185	0.8163
BP	GO:0002064	epithelial cell development	6	3	3	PLOD3,RAPGEF3,SHROOM3	2.12583	0.102993
BP	GO:0002218	activation of innate immune response	8	8	3	PSMA1,S100A8,S100A9	0.797185	0.8163
BP	GO:0002455	humoral immune response mediated by circulating immunoglobulin	7	24	3	C1RL,MASP2,MBL2	0.265728	0.999967
BP	GO:0002460	adaptive immune response based on somatic recombination of immune receptors built from immunoglobulin superfamily domains	4	25	3	C1RL,MASP2,MBL2	0.255099	0.999982
BP	GO:0002520	immune system development	5	7	3	FZD8,MYH9,PRKDC	0.911069	0.724449
BP	GO:0002521	leukocyte differentiation	8	4	3	FZD8,MYH9,PRKDC	1.59437	0.268171
BP	GO:0002683	negative regulation of immune system process	4	17	3	ADIPOQ,PRKDC,THBS1	0.375146	0.997998
BP	GO:0002758	innate immune response-activating signal transduction	9	8	3	PSMA1,S100A8,S100A9	0.797185	0.8163
BP	GO:0002793	positive regulation of peptide secretion	7	6	3	IRS2,S100A8,S100A9	1.06291	0.600347
BP	GO:0005996	monosaccharide metabolic process	5	5	3	ADIPOQ,GALE,IRS2	1.2755	0.444291
BP	GO:0006163	purine nucleotide metabolic process	8	6	3	ADCY10,PFAS,SLC26A2	1.06291	0.600347
BP	GO:0006164	purine nucleotide biosynthetic process	9	5	3	ADCY10,PFAS,SLC26A2	1.2755	0.444291
BP	GO:0006261	DNA-dependent DNA replication	8	3	3	FEN1,RNASEH2A,ZNF830	2.12583	0.102993
BP	GO:0006278	RNA-dependent DNA biosynthetic process	8	4	3	DKC1,POT1,RAD50	1.59437	0.268171
BP	GO:0006333	chromatin assembly or disassembly	6	3	3	ANP32C,SMARCA4,SPTY2D1	2.12583	0.102993
BP	GO:0006338	chromatin remodeling	6	3	3	ANP32C,SMARCA4,SPTY2D1	2.12583	0.102993
BP	GO:0006766	vitamin metabolic process	4	4	3	CYP26B1,FASN,HLCS	1.59437	0.268171
BP	GO:0006836	neurotransmitter transport	5	3	3	NRXN2,PCLO,SLC6A14	2.12583	0.102993
BP	GO:0006913	nucleocytoplasmic transport	6	6	3	ANP32C,GEMIN5,UPF3B	1.06291	0.600347
BP	GO:0006936	muscle contraction	4	4	3	MYH14,MYLK,TTN	1.59437	0.268171
BP	GO:0006958	complement activation, classical pathway	8	24	3	C1RL,MASP2,MBL2	0.265728	0.999967
BP	GO:0007004	telomere maintenance via telomerase	9	3	3	DKC1,POT1,RAD50	2.12583	0.102993
BP	GO:0007126	meiotic nuclear division	6	4	3	CYP26B1,RAD50,TEX12	1.59437	0.268171
BP	GO:0007159	leukocyte cell-cell adhesion	5	4	3	CD44,S100A8,S100A9	1.59437	0.268171
BP	GO:0007162	negative regulation of cell adhesion	5	10	3	ADIPOQ,PLXNB1,THBS1	0.637748	0.924491
BP	GO:0007187	G-protein coupled receptor signaling pathway, coupled to cyclic nucleotide second messenger	6	4	3	GNAT1,HTR6,LCA5L	1.59437	0.268171
BP	GO:0007548	sex differentiation	4	4	3	NKX3-1,NR0B1,ZNF830	1.59437	0.268171
BP	GO:0007602	phototransduction	6	3	3	GNAT1,MYH7B,SAG	2.12583	0.102993
BP	GO:0007606	sensory perception of chemical stimulus	5	4	3	CA6,GNAT1,PIGR	1.59437	0.268171
BP	GO:0007611	learning or memory	5	7	3	FEN1,GRM5,NRXN2	0.911069	0.724449
BP	GO:0008406	gonad development	7	3	3	NKX3-1,NR0B1,ZNF830	2.12583	0.102993
BP	GO:0008654	phospholipid biosynthetic process	6	6	3	AGPAT1,IRS2,MYH7B	1.06291	0.600347
BP	GO:0009100	glycoprotein metabolic process	5	5	3	GNPTG,ST3GAL5,THBS1	1.2755	0.444291
BP	GO:0009165	nucleotide biosynthetic process	8	6	3	ADCY10,PFAS,SLC26A2	1.06291	0.600347
BP	GO:0009259	ribonucleotide metabolic process	8	7	3	ADCY10,PFAS,SLC26A2	0.911069	0.724449
BP	GO:0009266	response to temperature stimulus	3	5	3	MAP2K7,THBS1,UCP1	1.2755	0.444291
BP	GO:0009583	detection of light stimulus	5	3	3	GNAT1,MYH7B,SAG	2.12583	0.102993
BP	GO:0009612	response to mechanical stimulus	3	4	3	NRXN2,THBS1,TTN	1.59437	0.268171
BP	GO:0009620	response to fungus	5	4	3	DCD,S100A8,S100A9	1.59437	0.268171
BP	GO:0009636	response to toxic substance	3	12	3	GPX3,S100A9,SLC6A14	0.531457	0.971333
BP	GO:0009743	response to carbohydrate	4	8	3	ADIPOQ,IRS2,THBS1	0.797185	0.8163
BP	GO:0009749	response to glucose	7	7	3	ADIPOQ,IRS2,THBS1	0.911069	0.724449
BP	GO:0010038	response to metal ion	4	9	3	S100A8,THBS1,TTN	0.708609	0.88086
BP	GO:0010466	negative regulation of peptidase activity	9	31	3	CD44,PZP,THBS1	0.205725	1
BP	GO:0010498	proteasomal protein catabolic process	8	6	3	FBXO36,PSMA1,UBR1	1.06291	0.600347
BP	GO:0010833	telomere maintenance via telomere lengthening	8	3	3	DKC1,POT1,RAD50	2.12583	0.102993
BP	GO:0010951	negative regulation of endopeptidase activity	10	30	3	CD44,PZP,THBS1	0.212583	0.999999
BP	GO:0010970	transport along microtubule	6	3	3	KIF5A,MAP1B,TMEM201	2.12583	0.102993
BP	GO:0014066	regulation of phosphatidylinositol 3-kinase signaling	7	6	3	IRS2,NKX3-1,PLXNB1	1.06291	0.600347
BP	GO:0016050	vesicle organization	4	5	3	F5,SNX32,SRGN	1.2755	0.444291
BP	GO:0016064	immunoglobulin mediated immune response	6	25	3	C1RL,MASP2,MBL2	0.255099	0.999982
BP	GO:0016233	telomere capping	8	3	3	POT1,PRKDC,RAD50	2.12583	0.102993
BP	GO:0016570	histone modification	7	8	3	CBX8,HDAC11,HLCS	0.797185	0.8163
BP	GO:0018108	peptidyl-tyrosine phosphorylation	9	4	3	MAP2K7,TEC,TTN	1.59437	0.268171
BP	GO:0019216	regulation of lipid metabolic process	5	17	3	ACADL,ADIPOQ,IRS2	0.375146	0.997998
BP	GO:0019217	regulation of fatty acid metabolic process	6	8	3	ACADL,ADIPOQ,IRS2	0.797185	0.8163
BP	GO:0019318	hexose metabolic process	6	5	3	ADIPOQ,GALE,IRS2	1.2755	0.444291
BP	GO:0019724	B cell mediated immunity	5	25	3	C1RL,MASP2,MBL2	0.255099	0.999982
BP	GO:0019730	antimicrobial humoral response	5	7	3	DCD,S100A8,S100A9	0.911069	0.724449
BP	GO:0021537	telencephalon development	9	4	3	HTR6,SLIT1,TACC2	1.59437	0.268171
BP	GO:0021782	glial cell development	9	4	3	HDAC11,S100A8,S100A9	1.59437	0.268171
BP	GO:0021915	neural tube development	7	3	3	PLOD3,PTK7,SHROOM3	2.12583	0.102993
BP	GO:0022616	DNA strand elongation	7	3	3	FEN1,RAD50,RNASEH2A	2.12583	0.102993
BP	GO:0022618	ribonucleoprotein complex assembly	6	7	3	BMS1,GEMIN5,RPL5	0.911069	0.724449
BP	GO:0030001	metal ion transport	6	9	3	CLTC,CRACR2A,KCNK13	0.708609	0.88086
BP	GO:0030048	actin filament-based movement	4	3	3	MYH14,MYH9,TTN	2.12583	0.102993
BP	GO:0030097	hemopoiesis	7	5	3	FZD8,MYH9,PRKDC	1.2755	0.444291
BP	GO:0030100	regulation of endocytosis	6	17	3	ADIPOQ,HIP1,MBL2	0.375146	0.997998
BP	GO:0030111	regulation of Wnt signaling pathway	6	5	3	PSMA1,SMARCA4,TIAM1	1.2755	0.444291
BP	GO:0030193	regulation of blood coagulation	7	20	3	S100A9,TEC,THBS1	0.318874	0.999641
BP	GO:0030258	lipid modification	5	5	3	ACADL,ADIPOQ,IRS2	1.2755	0.444291
BP	GO:0030307	positive regulation of cell growth	6	5	3	MAP1B,S100A8,S100A9	1.2755	0.444291
BP	GO:0030323	respiratory tube development	6	4	3	CCDC40,PLOD3,PTK7	1.59437	0.268171
BP	GO:0030324	lung development	7	4	3	CCDC40,PLOD3,PTK7	1.59437	0.268171
BP	GO:0030593	neutrophil chemotaxis	10	3	3	ITGA9,S100A8,S100A9	2.12583	0.102993
BP	GO:0030595	leukocyte chemotaxis	7	5	3	ITGA9,S100A8,S100A9	1.2755	0.444291
BP	GO:0030705	cytoskeleton-dependent intracellular transport	5	3	3	KIF5A,MAP1B,TMEM201	2.12583	0.102993
BP	GO:0030879	mammary gland development	7	5	3	FASN,IRS2,NEURL1	1.2755	0.444291
BP	GO:0031032	actomyosin structure organization	6	3	3	MYH14,MYH9,TTN	2.12583	0.102993
BP	GO:0031532	actin cytoskeleton reorganization	6	4	3	MYH9,PTK7,S100A9	1.59437	0.268171
BP	GO:0032210	regulation of telomere maintenance via telomerase	9	3	3	DKC1,MAP2K7,POT1	2.12583	0.102993
BP	GO:0032212	positive regulation of telomere maintenance via telomerase	10	3	3	DKC1,MAP2K7,POT1	2.12583	0.102993
BP	GO:0032386	regulation of intracellular transport	5	8	3	ADIPOQ,MAP1B,RAPGEF3	0.797185	0.8163
BP	GO:0032874	positive regulation of stress-activated MAPK cascade	11	4	3	FZD8,MAP2K7,TIAM1	1.59437	0.268171
BP	GO:0033273	response to vitamin	6	4	3	F5,HLCS,TRIM25	1.59437	0.268171
BP	GO:0033673	negative regulation of kinase activity	9	4	3	ADIPOQ,DUSP7,IRS2	1.59437	0.268171
BP	GO:0034728	nucleosome organization	6	3	3	ANP32C,SMARCA4,SPTY2D1	2.12583	0.102993
BP	GO:0038095	Fc-epsilon receptor signaling pathway	8	4	3	MAP2K7,PSMA1,TEC	1.59437	0.268171
BP	GO:0040013	negative regulation of locomotion	4	11	3	ADIPOQ,THBS1,TRIM25	0.579771	0.953075
BP	GO:0042692	muscle cell differentiation	5	4	3	MYH9,PITX1,TTN	1.59437	0.268171
BP	GO:0043010	camera-type eye development	8	6	3	GNAT1,SMARCA4,TENM3	1.06291	0.600347
BP	GO:0043044	ATP-dependent chromatin remodeling	7	3	3	ANP32C,SMARCA4,SPTY2D1	2.12583	0.102993
BP	GO:0043122	regulation of I-kappaB kinase/NF-kappaB signaling	7	5	3	ADIPOQ,TRIM25,ZMYND11	1.2755	0.444291
BP	GO:0043161	proteasome-mediated ubiquitin-dependent protein catabolic process	10	6	3	FBXO36,PSMA1,UBR1	1.06291	0.600347
BP	GO:0043393	regulation of protein binding	4	4	3	ADIPOQ,NKX3-1,TIAM1	1.59437	0.268171
BP	GO:0043409	negative regulation of MAPK cascade	10	6	3	ADIPOQ,DUSP7,ZMYND11	1.06291	0.600347
BP	GO:0043506	regulation of JUN kinase activity	12	3	3	FZD8,MAP2K7,TIAM1	2.12583	0.102993
BP	GO:0043507	positive regulation of JUN kinase activity	13	3	3	FZD8,MAP2K7,TIAM1	2.12583	0.102993
BP	GO:0043623	cellular protein complex assembly	6	11	3	CCDC40,HIP1,TTN	0.579771	0.953075
BP	GO:0044344	cellular response to fibroblast growth factor stimulus	6	4	3	CD44,CDC5L,GTF2F1	1.59437	0.268171
BP	GO:0045088	regulation of innate immune response	6	11	3	PSMA1,S100A8,S100A9	0.579771	0.953075
BP	GO:0045089	positive regulation of innate immune response	7	9	3	PSMA1,S100A8,S100A9	0.708609	0.88086
BP	GO:0045137	development of primary sexual characteristics	5	3	3	NKX3-1,NR0B1,ZNF830	2.12583	0.102993
BP	GO:0045165	cell fate commitment	5	4	3	CYP26B1,PITX1,PRKDC	1.59437	0.268171
BP	GO:0045444	fat cell differentiation	5	5	3	ADIPOQ,ITGA6,UCP1	1.2755	0.444291
BP	GO:0045596	negative regulation of cell differentiation	5	12	3	ADIPOQ,NR0B1,ULK2	0.531457	0.971333
BP	GO:0045861	negative regulation of proteolysis	8	35	3	CD44,PZP,THBS1	0.182214	1
BP	GO:0045926	negative regulation of growth	4	7	3	MBL2,SMARCA4,ULK2	0.911069	0.724449
BP	GO:0046330	positive regulation of JNK cascade	12	4	3	FZD8,MAP2K7,TIAM1	1.59437	0.268171
BP	GO:0046390	ribose phosphate biosynthetic process	6	6	3	ADCY10,PFAS,SLC26A2	1.06291	0.600347
BP	GO:0046474	glycerophospholipid biosynthetic process	7	6	3	AGPAT1,IRS2,MYH7B	1.06291	0.600347
BP	GO:0046777	protein autophosphorylation	8	3	3	MKNK1,TEC,ULK2	2.12583	0.102993
BP	GO:0046942	carboxylic acid transport	7	5	3	PNPLA8,SLC26A2,SLC6A14	1.2755	0.444291
BP	GO:0048002	antigen processing and presentation of peptide antigen	3	3	3	CLTC,KIF5A,PSMA1	2.12583	0.102993
BP	GO:0048608	reproductive structure development	6	4	3	NKX3-1,NR0B1,ZNF830	1.59437	0.268171
BP	GO:0048638	regulation of developmental growth	4	8	3	MAP1B,PRKDC,ULK2	0.797185	0.8163
BP	GO:0048660	regulation of smooth muscle cell proliferation	5	6	3	ADIPOQ,PRKDC,THBS1	1.06291	0.600347
BP	GO:0050707	regulation of cytokine secretion	8	7	3	IL1RAP,SRGN,SSC5D	0.911069	0.724449
BP	GO:0050727	regulation of inflammatory response	6	34	3	ADIPOQ,S100A8,S100A9	0.187573	1
BP	GO:0050772	positive regulation of axonogenesis	12	4	3	MAP1B,PLXNB1,TIAM1	1.59437	0.268171
BP	GO:0050773	regulation of dendrite development	11	5	3	IL1RAP,NEURL1,TIAM1	1.2755	0.444291
BP	GO:0050796	regulation of insulin secretion	9	4	3	IRS2,RAPGEF3,TIAM1	1.59437	0.268171
BP	GO:0050804	modulation of synaptic transmission	5	8	3	ADIPOQ,GRM5,NEURL1	0.797185	0.8163
BP	GO:0050830	defense response to Gram-positive bacterium	7	4	3	FCN2,MBL2,SSC5D	1.59437	0.268171
BP	GO:0050832	defense response to fungus	6	4	3	DCD,S100A8,S100A9	1.59437	0.268171
BP	GO:0050873	brown fat cell differentiation	6	4	3	ADIPOQ,ITGA6,UCP1	1.59437	0.268171
BP	GO:0050890	cognition	4	7	3	FEN1,GRM5,NRXN2	0.911069	0.724449
BP	GO:0050906	detection of stimulus involved in sensory perception	5	4	3	CA6,GNAT1,PIGR	1.59437	0.268171
BP	GO:0050907	detection of chemical stimulus involved in sensory perception	6	4	3	CA6,GNAT1,PIGR	1.59437	0.268171
BP	GO:0050909	sensory perception of taste	6	4	3	CA6,GNAT1,PIGR	1.59437	0.268171
BP	GO:0050912	detection of chemical stimulus involved in sensory perception of taste	7	4	3	CA6,GNAT1,PIGR	1.59437	0.268171
BP	GO:0050913	sensory perception of bitter taste	7	4	3	CA6,GNAT1,PIGR	1.59437	0.268171
BP	GO:0051048	negative regulation of secretion	6	6	3	ADIPOQ,SRGN,SSC5D	1.06291	0.600347
BP	GO:0051098	regulation of binding	3	5	3	ADIPOQ,NKX3-1,TIAM1	1.2755	0.444291
BP	GO:0051169	nuclear transport	5	6	3	ANP32C,GEMIN5,UPF3B	1.06291	0.600347
BP	GO:0051186	cofactor metabolic process	3	5	3	FASN,HLCS,NFU1	1.2755	0.444291
BP	GO:0051222	positive regulation of protein transport	7	9	3	IL1RAP,IRS2,RAPGEF3	0.708609	0.88086
BP	GO:0051224	negative regulation of protein transport	7	9	3	ADIPOQ,SRGN,SSC5D	0.708609	0.88086
BP	GO:0051259	protein oligomerization	6	8	3	ACADL,ADIPOQ,GPX3	0.797185	0.8163
BP	GO:0051260	protein homooligomerization	7	5	3	ACADL,ADIPOQ,GPX3	1.2755	0.444291
BP	GO:0051972	regulation of telomerase activity	8	3	3	DKC1,MAP2K7,POT1	2.12583	0.102993
BP	GO:0051973	positive regulation of telomerase activity	9	3	3	DKC1,MAP2K7,POT1	2.12583	0.102993
BP	GO:0060173	limb development	5	3	3	CYP26B1,ITGA6,PITX1	2.12583	0.102993
BP	GO:0060326	cell chemotaxis	6	8	3	ITGA9,S100A8,S100A9	0.797185	0.8163
BP	GO:0060348	bone development	6	4	3	CYP26B1,NAB1,PLXNB1	1.59437	0.268171
BP	GO:0060541	respiratory system development	5	4	3	CCDC40,PLOD3,PTK7	1.59437	0.268171
BP	GO:0061458	reproductive system development	5	4	3	NKX3-1,NR0B1,ZNF830	1.59437	0.268171
BP	GO:0070304	positive regulation of stress-activated protein kinase signaling cascade	8	4	3	FZD8,MAP2K7,TIAM1	1.59437	0.268171
BP	GO:0070372	regulation of ERK1 and ERK2 cascade	10	9	3	ADIPOQ,CD44,TIAM1	0.708609	0.88086
BP	GO:0070486	leukocyte aggregation	6	3	3	CD44,S100A8,S100A9	2.12583	0.102993
BP	GO:0071356	cellular response to tumor necrosis factor	6	4	3	NKX3-1,PSMA1,THBS1	1.59437	0.268171
BP	GO:0071621	granulocyte chemotaxis	9	3	3	ITGA9,S100A8,S100A9	2.12583	0.102993
BP	GO:0071774	response to fibroblast growth factor	5	4	3	CD44,CDC5L,GTF2F1	1.59437	0.268171
BP	GO:0072001	renal system development	6	8	3	ADIPOQ,ITGA6,NKX3-1	0.797185	0.8163
BP	GO:0072594	establishment of protein localization to organelle	6	5	3	GNPTG,POT1,RPL5	1.2755	0.444291
BP	GO:0090276	regulation of peptide hormone secretion	8	6	3	IRS2,RAPGEF3,TIAM1	1.06291	0.600347
BP	GO:0090303	positive regulation of wound healing	7	12	3	MYLK,S100A9,THBS1	0.531457	0.971333
BP	GO:0090501	RNA phosphodiester bond hydrolysis	7	6	3	BMS1,FEN1,RNASEH2A	1.06291	0.600347
BP	GO:0090502	RNA phosphodiester bond hydrolysis, endonucleolytic	8	5	3	BMS1,FEN1,RNASEH2A	1.2755	0.444291
BP	GO:0090630	activation of GTPase activity	7	3	3	TBC1D2,TBC1D4,TIAM1	2.12583	0.102993
BP	GO:0097190	apoptotic signaling pathway	6	5	3	HIP1,PRKDC,SRGN	1.2755	0.444291
BP	GO:0098656	anion transmembrane transport	6	4	3	PCYOX1,SLC26A2,SLC6A14	1.59437	0.268171
BP	GO:1900006	positive regulation of dendrite development	12	4	3	IL1RAP,NEURL1,TIAM1	1.59437	0.268171
BP	GO:1903531	negative regulation of secretion by cell	7	6	3	ADIPOQ,SRGN,SSC5D	1.06291	0.600347
BP	GO:1903900	regulation of viral life cycle	6	6	3	GTF2F1,SMARCA4,TRIM25	1.06291	0.600347
BP	GO:1904356	regulation of telomere maintenance via telomere lengthening	8	3	3	DKC1,MAP2K7,POT1	2.12583	0.102993
BP	GO:1904358	positive regulation of telomere maintenance via telomere lengthening	9	3	3	DKC1,MAP2K7,POT1	2.12583	0.102993
BP	GO:1990266	neutrophil migration	9	3	3	ITGA9,S100A8,S100A9	2.12583	0.102993
BP	GO:2000573	positive regulation of DNA biosynthetic process	8	3	3	DKC1,MAP2K7,POT1	2.12583	0.102993
BP	GO:2001020	regulation of response to DNA damage stimulus	6	4	3	CBX8,CD44,NKX3-1	1.59437	0.268171
BP	GO:2001236	regulation of extrinsic apoptotic signaling pathway	8	7	3	ITGA6,THBS1,ZMYND11	0.911069	0.724449
BP	GO:2001237	negative regulation of extrinsic apoptotic signaling pathway	9	6	3	ITGA6,THBS1,ZMYND11	1.06291	0.600347
BP	GO:2001244	positive regulation of intrinsic apoptotic signaling pathway	9	3	3	NKX3-1,S100A8,S100A9	2.12583	0.102993
BP	GO:0000154	rRNA modification	10	2	2	DKC1,MRM1	2.12583	0.220502
BP	GO:0000184	nuclear-transcribed mRNA catabolic process, nonsense-mediated decay	10	3	2	RPL5,UPF3B	1.41722	0.455521
BP	GO:0000722	telomere maintenance via recombination	9	2	2	FEN1,RAD50	2.12583	0.220502
BP	GO:0000731	DNA synthesis involved in DNA repair	8	2	2	RAD50,TRIM25	2.12583	0.220502
BP	GO:0000956	nuclear-transcribed mRNA catabolic process	9	3	2	RPL5,UPF3B	1.41722	0.455521
BP	GO:0001505	regulation of neurotransmitter levels	3	2	2	NRXN2,PCLO	2.12583	0.220502
BP	GO:0001523	retinoid metabolic process	8	12	2	CYP26B1,RETSAT	0.354305	0.995006
BP	GO:0001656	metanephros development	8	2	2	ADIPOQ,NKX3-1	2.12583	0.220502
BP	GO:0001667	ameboidal-type cell migration	6	4	2	MYH9,TMEM201	1.06291	0.64287
BP	GO:0001756	somitogenesis	7	2	2	NKX3-1,PRKDC	2.12583	0.220502
BP	GO:0001768	establishment of T cell polarity	7	2	2	CYP26B1,MYH9	2.12583	0.220502
BP	GO:0001822	kidney development	7	6	2	ADIPOQ,NKX3-1	0.708609	0.86271
BP	GO:0001824	blastocyst development	8	3	2	NCAPG2,ZNF830	1.41722	0.455521
BP	GO:0001832	blastocyst growth	9	3	2	NCAPG2,ZNF830	1.41722	0.455521
BP	GO:0001838	embryonic epithelial tube formation	8	2	2	PTK7,SHROOM3	2.12583	0.220502
BP	GO:0001841	neural tube formation	9	2	2	PTK7,SHROOM3	2.12583	0.220502
BP	GO:0001843	neural tube closure	11	2	2	PTK7,SHROOM3	2.12583	0.220502
BP	GO:0001885	endothelial cell development	7	2	2	PLOD3,RAPGEF3	2.12583	0.220502
BP	GO:0001895	retina homeostasis	6	5	2	PIGR,POTEF	0.850331	0.775256
BP	GO:0001959	regulation of cytokine-mediated signaling pathway	6	5	2	ADIPOQ,AGPAT1	0.850331	0.775256
BP	GO:0002221	pattern recognition receptor signaling pathway	10	6	2	S100A8,S100A9	0.708609	0.86271
BP	GO:0002224	toll-like receptor signaling pathway	11	5	2	S100A8,S100A9	0.850331	0.775256
BP	GO:0002237	response to molecule of bacterial origin	6	5	2	S100A8,SSC5D	0.850331	0.775256
BP	GO:0002429	immune response-activating cell surface receptor signaling pathway	8	4	2	PSMA1,TEC	1.06291	0.64287
BP	GO:0002495	antigen processing and presentation of peptide antigen via MHC class II	4	2	2	CLTC,KIF5A	2.12583	0.220502
BP	GO:0002504	antigen processing and presentation of peptide or polysaccharide antigen via MHC class II	3	2	2	CLTC,KIF5A	2.12583	0.220502
BP	GO:0002523	leukocyte migration involved in inflammatory response	7	2	2	S100A8,S100A9	2.12583	0.220502
BP	GO:0002526	acute inflammatory response	5	19	2	MBL2,S100A8	0.223771	0.999932
BP	GO:0002544	chronic inflammatory response	5	2	2	S100A8,THBS1	2.12583	0.220502
BP	GO:0003007	heart morphogenesis	7	4	2	CCDC40,TTN	1.06291	0.64287
BP	GO:0003158	endothelium development	5	2	2	PLOD3,RAPGEF3	2.12583	0.220502
BP	GO:0003300	cardiac muscle hypertrophy	6	4	2	TIAM1,TTN	1.06291	0.64287
BP	GO:0003341	cilium movement	5	2	2	ADCY10,CCDC40	2.12583	0.220502
BP	GO:0003351	epithelial cilium movement	6	2	2	ADCY10,CCDC40	2.12583	0.220502
BP	GO:0006006	glucose metabolic process	7	4	2	ADIPOQ,IRS2	1.06291	0.64287
BP	GO:0006027	glycosaminoglycan catabolic process	6	4	2	ACAN,CD44	1.06291	0.64287
BP	GO:0006271	DNA strand elongation involved in DNA replication	9	2	2	FEN1,RNASEH2A	2.12583	0.220502
BP	GO:0006273	lagging strand elongation	10	2	2	FEN1,RNASEH2A	2.12583	0.220502
BP	GO:0006303	double-strand break repair via nonhomologous end joining	9	2	2	PRKDC,RAD50	2.12583	0.220502
BP	GO:0006312	mitotic recombination	8	2	2	FEN1,RAD50	2.12583	0.220502
BP	GO:0006334	nucleosome assembly	8	2	2	ANP32C,SPTY2D1	2.12583	0.220502
BP	GO:0006352	DNA-templated transcription, initiation	10	3	2	GTF2F1,NR0B1	1.41722	0.455521
BP	GO:0006367	transcription initiation from RNA polymerase II promoter	11	3	2	GTF2F1,NR0B1	1.41722	0.455521
BP	GO:0006402	mRNA catabolic process	8	4	2	RPL5,UPF3B	1.06291	0.64287
BP	GO:0006413	translational initiation	8	3	2	DHX29,RPL5	1.41722	0.455521
BP	GO:0006469	negative regulation of protein kinase activity	10	3	2	ADIPOQ,DUSP7	1.41722	0.455521
BP	GO:0006486	protein glycosylation	7	4	2	ST3GAL5,THBS1	1.06291	0.64287
BP	GO:0006513	protein monoubiquitination	10	3	2	NEURL1,TRIM25	1.41722	0.455521
BP	GO:0006575	cellular modified amino acid metabolic process	4	2	2	FASN,PCYOX1	2.12583	0.220502
BP	GO:0006605	protein targeting	7	4	2	GNPTG,RPL5	1.06291	0.64287
BP	GO:0006633	fatty acid biosynthetic process	9	2	2	FASN,PNPLA8	2.12583	0.220502
BP	GO:0006635	fatty acid beta-oxidation	10	2	2	ACADL,ADIPOQ	2.12583	0.220502
BP	GO:0006661	phosphatidylinositol biosynthetic process	8	3	2	IRS2,MYH7B	1.41722	0.455521
BP	GO:0006690	icosanoid metabolic process	7	3	2	FAAH2,PNPLA8	1.41722	0.455521
BP	GO:0006720	isoprenoid metabolic process	5	12	2	CYP26B1,RETSAT	0.354305	0.995006
BP	GO:0006821	chloride transport	7	3	2	PCYOX1,SLC26A2	1.41722	0.455521
BP	GO:0006874	cellular calcium ion homeostasis	9	9	2	ATP13A3,GRM5	0.472406	0.972221
BP	GO:0006882	cellular zinc ion homeostasis	10	4	2	S100A8,S100A9	1.06291	0.64287
BP	GO:0006911	phagocytosis, engulfment	7	3	2	MYH9,THBS1	1.41722	0.455521
BP	GO:0006941	striated muscle contraction	5	2	2	MYH14,TTN	2.12583	0.220502
BP	GO:0006968	cellular defense response	4	2	2	CD5L,LGALS3BP	2.12583	0.220502
BP	GO:0006970	response to osmotic stress	3	2	2	MAP2K7,MYLK	2.12583	0.220502
BP	GO:0007015	actin filament organization	6	3	2	NEDD9,TTN	1.41722	0.455521
BP	GO:0007050	cell cycle arrest	6	3	2	NKX3-1,THBS1	1.41722	0.455521
BP	GO:0007059	chromosome segregation	3	3	2	TEX12,TTN	1.41722	0.455521
BP	GO:0007093	mitotic cell cycle checkpoint	7	2	2	PRKDC,ZNF830	2.12583	0.220502
BP	GO:0007127	meiosis I	7	3	2	RAD50,TEX12	1.41722	0.455521
BP	GO:0007200	phospholipase C-activating G-protein coupled receptor signaling pathway	6	3	2	GPR84,GRM5	1.41722	0.455521
BP	GO:0007215	glutamate receptor signaling pathway	6	2	2	GRM5,TIAM1	2.12583	0.220502
BP	GO:0007264	small GTPase mediated signal transduction	6	3	2	RAPGEF3,TIAM1	1.41722	0.455521
BP	GO:0007265	Ras protein signal transduction	7	3	2	RAPGEF3,TIAM1	1.41722	0.455521
BP	GO:0007269	neurotransmitter secretion	9	2	2	NRXN2,PCLO	2.12583	0.220502
BP	GO:0007281	germ cell development	6	2	2	NEURL1,ZNF830	2.12583	0.220502
BP	GO:0007292	female gamete generation	6	2	2	MCM8,ZNF830	2.12583	0.220502
BP	GO:0007416	synapse assembly	6	2	2	NRXN2,PCLO	2.12583	0.220502
BP	GO:0007586	digestion	3	6	2	CAPN9,ZNF830	0.708609	0.86271
BP	GO:0007596	blood coagulation	5	26	2	F5,MYH9	0.163525	0.999999
BP	GO:0007599	hemostasis	4	26	2	F5,MYH9	0.163525	0.999999
BP	GO:0007601	visual perception	6	4	2	GNAT1,SAG	1.06291	0.64287
BP	GO:0007603	phototransduction, visible light	7	2	2	GNAT1,SAG	2.12583	0.220502
BP	GO:0007605	sensory perception of sound	6	2	2	MYH14,OTOA	2.12583	0.220502
BP	GO:0007612	learning	6	5	2	GRM5,NRXN2	0.850331	0.775256
BP	GO:0008228	opsonization	7	3	2	FCN2,MBL2	1.41722	0.455521
BP	GO:0008277	regulation of G-protein coupled receptor protein signaling pathway	6	5	2	GNAT1,SAG	0.850331	0.775256
BP	GO:0008361	regulation of cell size	5	5	2	MAP1B,ULK2	0.850331	0.775256
BP	GO:0008584	male gonad development	8	2	2	NKX3-1,NR0B1	2.12583	0.220502
BP	GO:0009062	fatty acid catabolic process	9	2	2	ACADL,ADIPOQ	2.12583	0.220502
BP	GO:0009063	cellular amino acid catabolic process	8	2	2	DBT,PCYOX1	2.12583	0.220502
BP	GO:0009101	glycoprotein biosynthetic process	6	4	2	ST3GAL5,THBS1	1.06291	0.64287
BP	GO:0009306	protein secretion	7	3	2	IL1RAP,PCLO	1.41722	0.455521
BP	GO:0009408	response to heat	4	3	2	MAP2K7,THBS1	1.41722	0.455521
BP	GO:0009411	response to UV	5	3	2	FEN1,MAP2K7	1.41722	0.455521
BP	GO:0009451	RNA modification	7	3	2	DKC1,MRM1	1.41722	0.455521
BP	GO:0009584	detection of visible light	6	2	2	GNAT1,SAG	2.12583	0.220502
BP	GO:0009615	response to virus	5	7	2	GTF2F1,TRIM25	0.607379	0.918014
BP	GO:0009952	anterior/posterior pattern specification	6	2	2	NKX3-1,PRKDC	2.12583	0.220502
BP	GO:0010256	endomembrane system organization	3	5	2	ADIPOQ,SRGN	0.850331	0.775256
BP	GO:0010324	membrane invagination	4	3	2	MYH9,THBS1	1.41722	0.455521
BP	GO:0010389	regulation of G2/M transition of mitotic cell cycle	8	2	2	PSMA1,ZNF830	2.12583	0.220502
BP	GO:0010506	regulation of autophagy	4	3	2	SNX32,ULK2	1.41722	0.455521
BP	GO:0010640	regulation of platelet-derived growth factor receptor signaling pathway	6	3	2	ADIPOQ,HIP1	1.41722	0.455521
BP	GO:0010748	negative regulation of plasma membrane long-chain fatty acid transport	9	2	2	IRS2,THBS1	2.12583	0.220502
BP	GO:0010810	regulation of cell-substrate adhesion	4	12	2	ITGA6,THBS1	0.354305	0.995006
BP	GO:0010827	regulation of glucose transport	5	4	2	ADIPOQ,IRS2	1.06291	0.64287
BP	GO:0010828	positive regulation of glucose transport	6	4	2	ADIPOQ,IRS2	1.06291	0.64287
BP	GO:0010906	regulation of glucose metabolic process	7	2	2	ADIPOQ,IRS2	2.12583	0.220502
BP	GO:0010972	negative regulation of G2/M transition of mitotic cell cycle	9	2	2	PSMA1,ZNF830	2.12583	0.220502
BP	GO:0014002	astrocyte development	10	2	2	S100A8,S100A9	2.12583	0.220502
BP	GO:0014068	positive regulation of phosphatidylinositol 3-kinase signaling	8	4	2	NKX3-1,PLXNB1	1.06291	0.64287
BP	GO:0014074	response to purine-containing compound	5	2	2	ADIPOQ,RAPGEF3	2.12583	0.220502
BP	GO:0014896	muscle hypertrophy	4	4	2	TIAM1,TTN	1.06291	0.64287
BP	GO:0015672	monovalent inorganic cation transport	6	3	2	KCNK13,UCP1	1.41722	0.455521
BP	GO:0015698	inorganic anion transport	6	3	2	PCYOX1,SLC26A2	1.41722	0.455521
BP	GO:0015701	bicarbonate transport	7	4	2	CA6,SLC26A2	1.06291	0.64287
BP	GO:0016056	rhodopsin mediated signaling pathway	8	2	2	GNAT1,SAG	2.12583	0.220502
BP	GO:0016073	snRNA metabolic process	8	3	2	DKC1,GTF2F1	1.41722	0.455521
BP	GO:0016101	diterpenoid metabolic process	7	12	2	CYP26B1,RETSAT	0.354305	0.995006
BP	GO:0016331	morphogenesis of embryonic epithelium	6	2	2	PTK7,SHROOM3	2.12583	0.220502
BP	GO:0016485	protein processing	6	11	2	CPN1,SRGN	0.386514	0.99106
BP	GO:0016579	protein deubiquitination	9	4	2	PSMA1,TRIM25	1.06291	0.64287
BP	GO:0017157	regulation of exocytosis	7	4	2	MYH7B,PCLO	1.06291	0.64287
BP	GO:0018105	peptidyl-serine phosphorylation	9	3	2	MKNK1,PRKDC	1.41722	0.455521
BP	GO:0018119	peptidyl-cysteine S-nitrosylation	9	2	2	S100A8,S100A9	2.12583	0.220502
BP	GO:0018149	peptide cross-linking	7	3	2	TGM4,THBS1	1.41722	0.455521
BP	GO:0019226	transmission of nerve impulse	4	2	2	MYH14,OTOA	2.12583	0.220502
BP	GO:0019369	arachidonic acid metabolic process	10	2	2	FAAH2,PNPLA8	2.12583	0.220502
BP	GO:0019395	fatty acid oxidation	9	2	2	ACADL,ADIPOQ	2.12583	0.220502
BP	GO:0019886	antigen processing and presentation of exogenous peptide antigen via MHC class II	5	2	2	CLTC,KIF5A	2.12583	0.220502
BP	GO:0019932	second-messenger-mediated signaling	6	4	2	PCLO,RAPGEF3	1.06291	0.64287
BP	GO:0019933	cAMP-mediated signaling	8	2	2	PCLO,RAPGEF3	2.12583	0.220502
BP	GO:0019935	cyclic-nucleotide-mediated signaling	7	3	2	PCLO,RAPGEF3	1.41722	0.455521
BP	GO:0021536	diencephalon development	9	2	2	NR0B1,PITX1	2.12583	0.220502
BP	GO:0021543	pallium development	10	2	2	HTR6,TACC2	2.12583	0.220502
BP	GO:0021885	forebrain cell migration	9	2	2	HTR6,SLIT1	2.12583	0.220502
BP	GO:0021983	pituitary gland development	10	2	2	NR0B1,PITX1	2.12583	0.220502
BP	GO:0021987	cerebral cortex development	11	2	2	HTR6,TACC2	2.12583	0.220502
BP	GO:0022029	telencephalon cell migration	10	2	2	HTR6,SLIT1	2.12583	0.220502
BP	GO:0022400	regulation of rhodopsin mediated signaling pathway	7	3	2	GNAT1,SAG	1.41722	0.455521
BP	GO:0022409	positive regulation of cell-cell adhesion	5	5	2	CD44,ITGA6	0.850331	0.775256
BP	GO:0022617	extracellular matrix disassembly	5	7	2	ACAN,CD44	0.607379	0.918014
BP	GO:0030098	lymphocyte differentiation	9	3	2	FZD8,PRKDC	1.41722	0.455521
BP	GO:0030168	platelet activation	6	10	2	F5,MYH9	0.425166	0.984154
BP	GO:0030177	positive regulation of Wnt signaling pathway	7	3	2	PSMA1,SMARCA4	1.41722	0.455521
BP	GO:0030194	positive regulation of blood coagulation	8	10	2	S100A9,THBS1	0.425166	0.984154
BP	GO:0030199	collagen fibril organization	5	4	2	COL5A3,PLOD3	1.06291	0.64287
BP	GO:0030203	glycosaminoglycan metabolic process	5	8	2	ACAN,CD44	0.531457	0.951919
BP	GO:0030217	T cell differentiation	10	2	2	FZD8,PRKDC	2.12583	0.220502
BP	GO:0030261	chromosome condensation	7	2	2	NCAPG2,TTN	2.12583	0.220502
BP	GO:0030308	negative regulation of cell growth	6	5	2	SMARCA4,ULK2	0.850331	0.775256
BP	GO:0030317	flagellated sperm motility	6	3	2	CCDC40,NEURL1	1.41722	0.455521
BP	GO:0030326	embryonic limb morphogenesis	7	2	2	CYP26B1,PITX1	2.12583	0.220502
BP	GO:0030336	negative regulation of cell migration	7	8	2	ADIPOQ,THBS1	0.531457	0.951919
BP	GO:0031123	RNA 3'-end processing	8	3	2	DKC1,UPF3B	1.41722	0.455521
BP	GO:0031146	SCF-dependent proteasomal ubiquitin-dependent protein catabolic process	11	2	2	FBXO36,PSMA1	2.12583	0.220502
BP	GO:0031338	regulation of vesicle fusion	6	2	2	TBC1D2,TBC1D4	2.12583	0.220502
BP	GO:0031497	chromatin assembly	7	2	2	ANP32C,SPTY2D1	2.12583	0.220502
BP	GO:0031640	killing of cells of other organism	5	5	2	DCD,MBL2	0.850331	0.775256
BP	GO:0031647	regulation of protein stability	3	8	2	HIP1,PRKDC	0.531457	0.951919
BP	GO:0031952	regulation of protein autophosphorylation	9	2	2	ADIPOQ,RAD50	2.12583	0.220502
BP	GO:0031960	response to corticosteroid	6	5	2	ADIPOQ,CPN1	0.850331	0.775256
BP	GO:0032006	regulation of TOR signaling	7	2	2	HTR6,UBR1	2.12583	0.220502
BP	GO:0032091	negative regulation of protein binding	5	2	2	ADIPOQ,NKX3-1	2.12583	0.220502
BP	GO:0032119	sequestering of zinc ion	11	2	2	S100A8,S100A9	2.12583	0.220502
BP	GO:0032369	negative regulation of lipid transport	6	6	2	IRS2,THBS1	0.708609	0.86271
BP	GO:0032370	positive regulation of lipid transport	6	4	2	ADIPOQ,NKX3-1	1.06291	0.64287
BP	GO:0032387	negative regulation of intracellular transport	6	5	2	ADIPOQ,MAP1B	0.850331	0.775256
BP	GO:0032392	DNA geometric change	6	4	2	POT1,RAD50	1.06291	0.64287
BP	GO:0032479	regulation of type I interferon production	5	3	2	PRKDC,TRIM25	1.41722	0.455521
BP	GO:0032508	DNA duplex unwinding	7	4	2	POT1,RAD50	1.06291	0.64287
BP	GO:0032526	response to retinoic acid	5	6	2	CYP26B1,PTK7	0.708609	0.86271
BP	GO:0032535	regulation of cellular component size	4	7	2	MAP1B,ULK2	0.607379	0.918014
BP	GO:0032602	chemokine production	4	2	2	S100A8,S100A9	2.12583	0.220502
BP	GO:0032680	regulation of tumor necrosis factor production	6	5	2	ADIPOQ,THBS1	0.850331	0.775256
BP	GO:0032784	regulation of DNA-templated transcription, elongation	10	2	2	GTF2F1,ZMYND11	2.12583	0.220502
BP	GO:0032886	regulation of microtubule-based process	4	3	2	CCDC40,CLTC	1.41722	0.455521
BP	GO:0032970	regulation of actin filament-based process	4	7	2	MYH9,RAPGEF3	0.607379	0.918014
BP	GO:0033077	T cell differentiation in thymus	11	2	2	FZD8,PRKDC	2.12583	0.220502
BP	GO:0033135	regulation of peptidyl-serine phosphorylation	9	2	2	CD44,RAPGEF3	2.12583	0.220502
BP	GO:0033138	positive regulation of peptidyl-serine phosphorylation	10	2	2	CD44,RAPGEF3	2.12583	0.220502
BP	GO:0033143	regulation of intracellular steroid hormone receptor signaling pathway	6	2	2	NR0B1,SMARCA4	2.12583	0.220502
BP	GO:0033144	negative regulation of intracellular steroid hormone receptor signaling pathway	7	2	2	NR0B1,SMARCA4	2.12583	0.220502
BP	GO:0033157	regulation of intracellular protein transport	7	7	2	ADIPOQ,RAPGEF3	0.607379	0.918014
BP	GO:0033500	carbohydrate homeostasis	5	5	2	ADIPOQ,IRS2	0.850331	0.775256
BP	GO:0033567	DNA replication, Okazaki fragment processing	11	2	2	FEN1,RNASEH2A	2.12583	0.220502
BP	GO:0033574	response to testosterone	5	2	2	NKX3-1,THBS1	2.12583	0.220502
BP	GO:0034243	regulation of transcription elongation from RNA polymerase II promoter	11	2	2	GTF2F1,ZMYND11	2.12583	0.220502
BP	GO:0034341	response to interferon-gamma	5	2	2	CD44,TRIM25	2.12583	0.220502
BP	GO:0034440	lipid oxidation	6	2	2	ACADL,ADIPOQ	2.12583	0.220502
BP	GO:0034599	cellular response to oxidative stress	4	4	2	CBX8,UCP1	1.06291	0.64287
BP	GO:0034614	cellular response to reactive oxygen species	5	4	2	CBX8,UCP1	1.06291	0.64287
BP	GO:0034763	negative regulation of transmembrane transport	6	2	2	IRS2,THBS1	2.12583	0.220502
BP	GO:0034766	negative regulation of ion transmembrane transport	7	2	2	IRS2,THBS1	2.12583	0.220502
BP	GO:0034976	response to endoplasmic reticulum stress	4	3	2	THBS1,TRIM25	1.41722	0.455521
BP	GO:0035082	axoneme assembly	7	2	2	CCDC40,NEURL1	2.12583	0.220502
BP	GO:0035108	limb morphogenesis	6	2	2	CYP26B1,PITX1	2.12583	0.220502
BP	GO:0035148	tube formation	6	2	2	PTK7,SHROOM3	2.12583	0.220502
BP	GO:0035282	segmentation	6	3	2	NKX3-1,PRKDC	1.41722	0.455521
BP	GO:0035418	protein localization to synapse	4	3	2	NRXN2,PCLO	1.41722	0.455521
BP	GO:0035690	cellular response to drug	4	2	2	ADIPOQ,NKX3-1	2.12583	0.220502
BP	GO:0035904	aorta development	10	2	2	MYLK,NKX3-1	2.12583	0.220502
BP	GO:0036294	cellular response to decreased oxygen levels	5	4	2	NKX3-1,PSMA1	1.06291	0.64287
BP	GO:0040023	establishment of nucleus localization	5	2	2	SLIT1,TMEM201	2.12583	0.220502
BP	GO:0042058	regulation of epidermal growth factor receptor signaling pathway	7	4	2	HIP1,NEURL1	1.06291	0.64287
BP	GO:0042255	ribosome assembly	7	4	2	BMS1,RPL5	1.06291	0.64287
BP	GO:0042304	regulation of fatty acid biosynthetic process	7	7	2	ACADL,ADIPOQ	0.607379	0.918014
BP	GO:0042445	hormone metabolic process	4	5	2	CYP26B1,RETSAT	0.850331	0.775256
BP	GO:0042593	glucose homeostasis	6	5	2	ADIPOQ,IRS2	0.850331	0.775256
BP	GO:0042594	response to starvation	5	3	2	LCA5L,ULK2	1.41722	0.455521
BP	GO:0042770	signal transduction in response to DNA damage	6	2	2	CDC5L,PRKDC	2.12583	0.220502
BP	GO:0043113	receptor clustering	6	3	2	NRXN2,PIGR	1.41722	0.455521
BP	GO:0043123	positive regulation of I-kappaB kinase/NF-kappaB signaling	8	3	2	ADIPOQ,TRIM25	1.41722	0.455521
BP	GO:0043124	negative regulation of I-kappaB kinase/NF-kappaB signaling	8	3	2	ADIPOQ,ZMYND11	1.41722	0.455521
BP	GO:0043137	DNA replication, removal of RNA primer	12	2	2	FEN1,RNASEH2A	2.12583	0.220502
BP	GO:0043154	negative regulation of cysteine-type endopeptidase activity involved in apoptotic process	12	2	2	CD44,THBS1	2.12583	0.220502
BP	GO:0043200	response to amino acid	5	2	2	NEURL1,UBR1	2.12583	0.220502
BP	GO:0043270	positive regulation of ion transport	6	5	2	CRACR2A,MYLK	0.850331	0.775256
BP	GO:0043271	negative regulation of ion transport	6	2	2	IRS2,THBS1	2.12583	0.220502
BP	GO:0043277	apoptotic cell clearance	7	3	2	FCN2,THBS1	1.41722	0.455521
BP	GO:0043401	steroid hormone mediated signaling pathway	7	2	2	NKX3-1,NR0B1	2.12583	0.220502
BP	GO:0043407	negative regulation of MAP kinase activity	12	3	2	ADIPOQ,DUSP7	1.41722	0.455521
BP	GO:0043413	macromolecule glycosylation	5	4	2	ST3GAL5,THBS1	1.06291	0.64287
BP	GO:0043484	regulation of RNA splicing	7	3	2	KHDRBS2,RBM25	1.41722	0.455521
BP	GO:0043486	histone exchange	8	2	2	ANP32C,SPTY2D1	2.12583	0.220502
BP	GO:0043487	regulation of RNA stability	7	2	2	DKC1,PSMA1	2.12583	0.220502
BP	GO:0044070	regulation of anion transport	6	4	2	IRS2,THBS1	1.06291	0.64287
BP	GO:0044236	multicellular organism metabolic process	3	3	2	COL5A3,UCP1	1.41722	0.455521
BP	GO:0044773	mitotic DNA damage checkpoint	9	2	2	PRKDC,ZNF830	2.12583	0.220502
BP	GO:0044774	mitotic DNA integrity checkpoint	8	2	2	PRKDC,ZNF830	2.12583	0.220502
BP	GO:0044782	cilium organization	5	4	2	CCDC40,NEURL1	1.06291	0.64287
BP	GO:0045446	endothelial cell differentiation	6	2	2	PLOD3,RAPGEF3	2.12583	0.220502
BP	GO:0045471	response to ethanol	5	3	2	ADIPOQ,S100A8	1.41722	0.455521
BP	GO:0045727	positive regulation of translation	8	2	2	THBS1,UPF3B	2.12583	0.220502
BP	GO:0045742	positive regulation of epidermal growth factor receptor signaling pathway	8	3	2	HIP1,NEURL1	1.41722	0.455521
BP	GO:0045765	regulation of angiogenesis	6	13	2	RAPGEF3,THBS1	0.32705	0.997235
BP	GO:0045766	positive regulation of angiogenesis	7	7	2	RAPGEF3,THBS1	0.607379	0.918014
BP	GO:0045785	positive regulation of cell adhesion	4	9	2	CD44,ITGA6	0.472406	0.972221
BP	GO:0045787	positive regulation of cell cycle	5	2	2	FEN1,NKX3-1	2.12583	0.220502
BP	GO:0045807	positive regulation of endocytosis	7	10	2	HIP1,MBL2	0.425166	0.984154
BP	GO:0045834	positive regulation of lipid metabolic process	6	10	2	ADIPOQ,IRS2	0.425166	0.984154
BP	GO:0045923	positive regulation of fatty acid metabolic process	7	5	2	ADIPOQ,IRS2	0.850331	0.775256
BP	GO:0045995	regulation of embryonic development	5	3	2	ADIPOQ,PTK7	1.41722	0.455521
BP	GO:0046320	regulation of fatty acid oxidation	7	2	2	ACADL,IRS2	2.12583	0.220502
BP	GO:0046324	regulation of glucose import	6	3	2	ADIPOQ,IRS2	1.41722	0.455521
BP	GO:0046326	positive regulation of glucose import	7	3	2	ADIPOQ,IRS2	1.41722	0.455521
BP	GO:0046488	phosphatidylinositol metabolic process	7	5	2	IRS2,MYH7B	0.850331	0.775256
BP	GO:0046661	male sex differentiation	5	2	2	NKX3-1,NR0B1	2.12583	0.220502
BP	GO:0046683	response to organophosphorus	4	2	2	ADIPOQ,RAPGEF3	2.12583	0.220502
BP	GO:0046782	regulation of viral transcription	8	2	2	GTF2F1,SMARCA4	2.12583	0.220502
BP	GO:0046887	positive regulation of hormone secretion	8	5	2	IRS2,NKX3-1	0.850331	0.775256
BP	GO:0046890	regulation of lipid biosynthetic process	6	10	2	ACADL,ADIPOQ	0.425166	0.984154
BP	GO:0048024	regulation of mRNA splicing, via spliceosome	9	2	2	KHDRBS2,RBM25	2.12583	0.220502
BP	GO:0048167	regulation of synaptic plasticity	6	6	2	GRM5,NEURL1	0.708609	0.86271
BP	GO:0048168	regulation of neuronal synaptic plasticity	7	6	2	GRM5,NEURL1	0.708609	0.86271
BP	GO:0048169	regulation of long-term neuronal synaptic plasticity	8	5	2	GRM5,NEURL1	0.850331	0.775256
BP	GO:0048193	Golgi vesicle transport	5	6	2	F5,KIF5A	0.708609	0.86271
BP	GO:0048524	positive regulation of viral process	6	3	2	GTF2F1,SMARCA4	1.41722	0.455521
BP	GO:0048525	negative regulation of viral process	6	5	2	MBL2,TRIM25	0.850331	0.775256
BP	GO:0048562	embryonic organ morphogenesis	7	4	2	CCDC40,PTK7	1.06291	0.64287
BP	GO:0048565	digestive tract development	6	2	2	CCDC40,ITGA6	2.12583	0.220502
BP	GO:0048568	embryonic organ development	6	4	2	CCDC40,PTK7	1.06291	0.64287
BP	GO:0048592	eye morphogenesis	8	4	2	GNAT1,TENM3	1.06291	0.64287
BP	GO:0048639	positive regulation of developmental growth	5	3	2	MAP1B,PRKDC	1.41722	0.455521
BP	GO:0048644	muscle organ morphogenesis	7	2	2	MYLK,TTN	2.12583	0.220502
BP	GO:0048705	skeletal system morphogenesis	7	2	2	CYP26B1,NAB1	2.12583	0.220502
BP	GO:0048708	astrocyte differentiation	9	2	2	S100A8,S100A9	2.12583	0.220502
BP	GO:0050434	positive regulation of viral transcription	9	2	2	GTF2F1,SMARCA4	2.12583	0.220502
BP	GO:0050678	regulation of epithelial cell proliferation	5	8	2	NKX3-1,THBS1	0.531457	0.951919
BP	GO:0050680	negative regulation of epithelial cell proliferation	6	6	2	NKX3-1,THBS1	0.708609	0.86271
BP	GO:0050684	regulation of mRNA processing	8	2	2	KHDRBS2,RBM25	2.12583	0.220502
BP	GO:0050709	negative regulation of protein secretion	8	5	2	SRGN,SSC5D	0.850331	0.775256
BP	GO:0050710	negative regulation of cytokine secretion	9	5	2	SRGN,SSC5D	0.850331	0.775256
BP	GO:0050714	positive regulation of protein secretion	8	6	2	IL1RAP,IRS2	0.708609	0.86271
BP	GO:0050729	positive regulation of inflammatory response	7	6	2	S100A8,S100A9	0.708609	0.86271
BP	GO:0050764	regulation of phagocytosis	7	10	2	ADIPOQ,MBL2	0.425166	0.984154
BP	GO:0050808	synapse organization	3	3	2	NRXN2,PCLO	1.41722	0.455521
BP	GO:0050817	coagulation	3	26	2	F5,MYH9	0.163525	0.999999
BP	GO:0050820	positive regulation of coagulation	5	10	2	S100A9,THBS1	0.425166	0.984154
BP	GO:0050829	defense response to Gram-negative bacterium	7	2	2	FCN2,SSC5D	2.12583	0.220502
BP	GO:0050851	antigen receptor-mediated signaling pathway	9	3	2	PSMA1,TEC	1.41722	0.455521
BP	GO:0050867	positive regulation of cell activation	5	3	2	IRS2,THBS1	1.41722	0.455521
BP	GO:0050920	regulation of chemotaxis	5	7	2	THBS1,TIAM1	0.607379	0.918014
BP	GO:0050921	positive regulation of chemotaxis	6	4	2	THBS1,TIAM1	1.06291	0.64287
BP	GO:0050953	sensory perception of light stimulus	5	4	2	GNAT1,SAG	1.06291	0.64287
BP	GO:0050954	sensory perception of mechanical stimulus	5	2	2	MYH14,OTOA	2.12583	0.220502
BP	GO:0051056	regulation of small GTPase mediated signal transduction	7	7	2	ARHGAP9,TIAM1	0.607379	0.918014
BP	GO:0051100	negative regulation of binding	4	2	2	ADIPOQ,NKX3-1	2.12583	0.220502
BP	GO:0051146	striated muscle cell differentiation	6	3	2	MYH9,TTN	1.41722	0.455521
BP	GO:0051216	cartilage development	6	3	2	CD44,PITX1	1.41722	0.455521
BP	GO:0051238	sequestering of metal ion	4	3	2	S100A8,S100A9	1.41722	0.455521
BP	GO:0051249	regulation of lymphocyte activation	6	5	2	CYP26B1,IRS2	0.850331	0.775256
BP	GO:0051262	protein tetramerization	7	3	2	ACADL,GPX3	1.41722	0.455521
BP	GO:0051271	negative regulation of cellular component movement	5	10	2	ADIPOQ,THBS1	0.425166	0.984154
BP	GO:0051289	protein homotetramerization	8	2	2	ACADL,GPX3	2.12583	0.220502
BP	GO:0051384	response to glucocorticoid	7	5	2	ADIPOQ,CPN1	0.850331	0.775256
BP	GO:0051591	response to cAMP	6	2	2	ADIPOQ,RAPGEF3	2.12583	0.220502
BP	GO:0051592	response to calcium ion	5	4	2	THBS1,TTN	1.06291	0.64287
BP	GO:0051604	protein maturation	5	11	2	CPN1,SRGN	0.386514	0.99106
BP	GO:0051647	nucleus localization	4	2	2	SLIT1,TMEM201	2.12583	0.220502
BP	GO:0051648	vesicle localization	4	3	2	F5,PCLO	1.41722	0.455521
BP	GO:0051650	establishment of vesicle localization	5	3	2	F5,PCLO	1.41722	0.455521
BP	GO:0051668	localization within membrane	3	4	2	NRXN2,PIGR	1.06291	0.64287
BP	GO:0051702	interaction with symbiont	4	4	2	MBL2,SMARCA4	1.06291	0.64287
BP	GO:0051896	regulation of protein kinase B signaling	7	2	2	HIP1,THBS1	2.12583	0.220502
BP	GO:0051897	positive regulation of protein kinase B signaling	8	2	2	HIP1,THBS1	2.12583	0.220502
BP	GO:0051924	regulation of calcium ion transport	7	4	2	CRACR2A,MYLK	1.06291	0.64287
BP	GO:0051928	positive regulation of calcium ion transport	8	3	2	CRACR2A,MYLK	1.41722	0.455521
BP	GO:0051963	regulation of synapse assembly	6	3	2	IL1RAP,SLIT1	1.41722	0.455521
BP	GO:0055069	zinc ion homeostasis	9	4	2	S100A8,S100A9	1.06291	0.64287
BP	GO:0055074	calcium ion homeostasis	8	9	2	ATP13A3,GRM5	0.472406	0.972221
BP	GO:0055088	lipid homeostasis	5	11	2	ACADL,IRS2	0.386514	0.99106
BP	GO:0055123	digestive system development	5	2	2	CCDC40,ITGA6	2.12583	0.220502
BP	GO:0060041	retina development in camera-type eye	9	4	2	GNAT1,SMARCA4	1.06291	0.64287
BP	GO:0060070	canonical Wnt signaling pathway	8	2	2	FZD8,PTK7	2.12583	0.220502
BP	GO:0060271	cilium assembly	6	4	2	CCDC40,NEURL1	1.06291	0.64287
BP	GO:0060333	interferon-gamma-mediated signaling pathway	7	2	2	CD44,TRIM25	2.12583	0.220502
BP	GO:0060349	bone morphogenesis	8	2	2	CYP26B1,NAB1	2.12583	0.220502
BP	GO:0060415	muscle tissue morphogenesis	8	2	2	MYLK,TTN	2.12583	0.220502
BP	GO:0060491	regulation of cell projection assembly	6	4	2	NEURL1,TBC1D2	1.06291	0.64287
BP	GO:0060840	artery development	9	4	2	MYLK,NKX3-1	1.06291	0.64287
BP	GO:0060998	regulation of dendritic spine development	12	3	2	NEURL1,TIAM1	1.41722	0.455521
BP	GO:0060999	positive regulation of dendritic spine development	13	3	2	NEURL1,TIAM1	1.41722	0.455521
BP	GO:0061053	somite development	5	2	2	NKX3-1,PRKDC	2.12583	0.220502
BP	GO:0061162	establishment of monopolar cell polarity	5	2	2	MAP1B,PTK7	2.12583	0.220502
BP	GO:0061339	establishment or maintenance of monopolar cell polarity	4	2	2	MAP1B,PTK7	2.12583	0.220502
BP	GO:0061448	connective tissue development	4	3	2	CD44,PITX1	1.41722	0.455521
BP	GO:0065004	protein-DNA complex assembly	6	2	2	ANP32C,SPTY2D1	2.12583	0.220502
BP	GO:0070085	glycosylation	3	4	2	ST3GAL5,THBS1	1.06291	0.64287
BP	GO:0070192	chromosome organization involved in meiotic cell cycle	6	2	2	RAD50,TEX12	2.12583	0.220502
BP	GO:0070488	neutrophil aggregation	7	2	2	S100A8,S100A9	2.12583	0.220502
BP	GO:0070542	response to fatty acid	5	4	2	ADIPOQ,UCP1	1.06291	0.64287
BP	GO:0070613	regulation of protein processing	7	29	2	MYH9,THBS1	0.146609	1
BP	GO:0070646	protein modification by small protein removal	8	4	2	PSMA1,TRIM25	1.06291	0.64287
BP	GO:0071230	cellular response to amino acid stimulus	6	2	2	NEURL1,UBR1	2.12583	0.220502
BP	GO:0071300	cellular response to retinoic acid	6	4	2	CYP26B1,PTK7	1.06291	0.64287
BP	GO:0071320	cellular response to cAMP	7	2	2	ADIPOQ,RAPGEF3	2.12583	0.220502
BP	GO:0071346	cellular response to interferon-gamma	6	2	2	CD44,TRIM25	2.12583	0.220502
BP	GO:0071383	cellular response to steroid hormone stimulus	6	3	2	NKX3-1,NR0B1	1.41722	0.455521
BP	GO:0071453	cellular response to oxygen levels	4	4	2	NKX3-1,PSMA1	1.06291	0.64287
BP	GO:0071456	cellular response to hypoxia	6	4	2	NKX3-1,PSMA1	1.06291	0.64287
BP	GO:0071478	cellular response to radiation	4	2	2	GNAT1,SAG	2.12583	0.220502
BP	GO:0071482	cellular response to light stimulus	5	2	2	GNAT1,SAG	2.12583	0.220502
BP	GO:0071625	vocalization behavior	3	2	2	MYH14,NRXN2	2.12583	0.220502
BP	GO:0071901	negative regulation of protein serine/threonine kinase activity	11	3	2	ADIPOQ,DUSP7	1.41722	0.455521
BP	GO:0072175	epithelial tube formation	7	2	2	PTK7,SHROOM3	2.12583	0.220502
BP	GO:0072384	organelle transport along microtubule	7	2	2	MAP1B,TMEM201	2.12583	0.220502
BP	GO:0072395	signal transduction involved in cell cycle checkpoint	7	2	2	CDC5L,PRKDC	2.12583	0.220502
BP	GO:0072422	signal transduction involved in DNA damage checkpoint	9	2	2	CDC5L,PRKDC	2.12583	0.220502
BP	GO:0090162	establishment of epithelial cell polarity	5	2	2	FRMD4B,PTK7	2.12583	0.220502
BP	GO:0090662	ATP hydrolysis coupled transmembrane transport	5	3	2	ATP13A3,PCYOX1	1.41722	0.455521
BP	GO:0097305	response to alcohol	4	3	2	ADIPOQ,S100A8	1.41722	0.455521
BP	GO:0098655	cation transmembrane transport	6	7	2	ATP13A3,KCNK13	0.607379	0.918014
BP	GO:0098869	cellular oxidant detoxification	6	9	2	GPX3,S100A9	0.472406	0.972221
BP	GO:1900121	negative regulation of receptor binding	6	2	2	ADIPOQ,NKX3-1	2.12583	0.220502
BP	GO:1901184	regulation of ERBB signaling pathway	6	4	2	HIP1,NEURL1	1.06291	0.64287
BP	GO:1901186	positive regulation of ERBB signaling pathway	7	3	2	HIP1,NEURL1	1.41722	0.455521
BP	GO:1901796	regulation of signal transduction by p53 class mediator	7	2	2	CD44,RAD50	2.12583	0.220502
BP	GO:1902115	regulation of organelle assembly	6	4	2	MYH7B,TBC1D2	1.06291	0.64287
BP	GO:1902275	regulation of chromatin organization	7	2	2	RAPGEF3,SPTY2D1	2.12583	0.220502
BP	GO:1902476	chloride transmembrane transport	8	3	2	PCYOX1,SLC26A2	1.41722	0.455521
BP	GO:1902749	regulation of cell cycle G2/M phase transition	7	2	2	PSMA1,ZNF830	2.12583	0.220502
BP	GO:1902750	negative regulation of cell cycle G2/M phase transition	8	2	2	PSMA1,ZNF830	2.12583	0.220502
BP	GO:1902806	regulation of cell cycle G1/S phase transition	7	2	2	PRKDC,SMARCA4	2.12583	0.220502
BP	GO:1902807	negative regulation of cell cycle G1/S phase transition	8	2	2	PRKDC,SMARCA4	2.12583	0.220502
BP	GO:1903706	regulation of hemopoiesis	5	6	2	ADIPOQ,CYP26B1	0.708609	0.86271
BP	GO:1903828	negative regulation of cellular protein localization	6	5	2	ADIPOQ,CLTC	0.850331	0.775256
BP	GO:1903829	positive regulation of cellular protein localization	6	5	2	DKC1,RAPGEF3	0.850331	0.775256
BP	GO:1903902	positive regulation of viral life cycle	7	2	2	GTF2F1,SMARCA4	2.12583	0.220502
BP	GO:1903959	regulation of anion transmembrane transport	7	2	2	IRS2,THBS1	2.12583	0.220502
BP	GO:1904353	regulation of telomere capping	8	2	2	MAP2K7,RAD50	2.12583	0.220502
BP	GO:2000045	regulation of G1/S transition of mitotic cell cycle	8	2	2	PRKDC,SMARCA4	2.12583	0.220502
BP	GO:2000117	negative regulation of cysteine-type endopeptidase activity	11	2	2	CD44,THBS1	2.12583	0.220502
BP	GO:2000134	negative regulation of G1/S transition of mitotic cell cycle	9	2	2	PRKDC,SMARCA4	2.12583	0.220502
BP	GO:2000146	negative regulation of cell motility	6	9	2	ADIPOQ,THBS1	0.472406	0.972221
BP	GO:2000191	regulation of fatty acid transport	7	2	2	IRS2,THBS1	2.12583	0.220502
BP	GO:2000279	negative regulation of DNA biosynthetic process	8	2	2	ADIPOQ,POT1	2.12583	0.220502
BP	GO:2000377	regulation of reactive oxygen species metabolic process	5	7	2	THBS1,UCP1	0.607379	0.918014
BP	GO:2001022	positive regulation of response to DNA damage stimulus	7	2	2	CBX8,NKX3-1	2.12583	0.220502
BP	GO:0001678	cellular glucose homeostasis	7	3	1	IRS2	0.708609	0.852701
BP	GO:0001889	liver development	7	4	1	CCDC40	0.531457	0.922645
BP	GO:0001936	regulation of endothelial cell proliferation	6	5	1	THBS1	0.425166	0.959492
BP	GO:0001937	negative regulation of endothelial cell proliferation	7	3	1	THBS1	0.708609	0.852701
BP	GO:0001952	regulation of cell-matrix adhesion	5	4	1	THBS1	0.531457	0.922645
BP	GO:0002637	regulation of immunoglobulin production	6	4	1	PRKDC	0.531457	0.922645
BP	GO:0002685	regulation of leukocyte migration	7	6	1	THBS1	0.354305	0.978849
BP	GO:0002761	regulation of myeloid leukocyte differentiation	7	4	1	ADIPOQ	0.531457	0.922645
BP	GO:0002762	negative regulation of myeloid leukocyte differentiation	8	3	1	ADIPOQ	0.708609	0.852701
BP	GO:0006066	alcohol metabolic process	4	12	1	RETSAT	0.177152	0.999597
BP	GO:0006638	neutral lipid metabolic process	5	8	1	AGPAT1	0.265728	0.994284
BP	GO:0006641	triglyceride metabolic process	7	8	1	AGPAT1	0.265728	0.994284
BP	GO:0006694	steroid biosynthetic process	5	3	1	NR0B1	0.708609	0.852701
BP	GO:0006869	lipid transport	5	19	1	PNPLA8	0.111886	0.999997
BP	GO:0006888	ER to Golgi vesicle-mediated transport	6	5	1	F5	0.425166	0.959492
BP	GO:0006953	acute-phase response	6	14	1	MBL2	0.151845	0.999895
BP	GO:0007565	female pregnancy	4	4	1	PZP	0.531457	0.922645
BP	GO:0008202	steroid metabolic process	4	11	1	NR0B1	0.193257	0.999215
BP	GO:0008217	regulation of blood pressure	5	4	1	ADIPOQ	0.531457	0.922645
BP	GO:0008366	axon ensheathment	7	3	1	NAB1	0.708609	0.852701
BP	GO:0009595	detection of biotic stimulus	3	3	1	SSC5D	0.708609	0.852701
BP	GO:0009914	hormone transport	5	3	1	PCLO	0.708609	0.852701
BP	GO:0010543	regulation of platelet activation	8	4	1	TEC	0.531457	0.922645
BP	GO:0010594	regulation of endothelial cell migration	8	6	1	THBS1	0.354305	0.978849
BP	GO:0010596	negative regulation of endothelial cell migration	9	5	1	THBS1	0.425166	0.959492
BP	GO:0010632	regulation of epithelial cell migration	7	6	1	THBS1	0.354305	0.978849
BP	GO:0010633	negative regulation of epithelial cell migration	8	5	1	THBS1	0.425166	0.959492
BP	GO:0010669	epithelial structure maintenance	6	3	1	ZNF830	0.708609	0.852701
BP	GO:0010712	regulation of collagen metabolic process	5	3	1	CBX8	0.708609	0.852701
BP	GO:0010714	positive regulation of collagen metabolic process	6	3	1	CBX8	0.708609	0.852701
BP	GO:0010721	negative regulation of cell development	6	6	1	ULK2	0.354305	0.978849
BP	GO:0010743	regulation of macrophage derived foam cell differentiation	5	4	1	ADIPOQ	0.531457	0.922645
BP	GO:0010757	negative regulation of plasminogen activation	10	3	1	THBS1	0.708609	0.852701
BP	GO:0010811	positive regulation of cell-substrate adhesion	5	7	1	ITGA6	0.30369	0.988988
BP	GO:0010812	negative regulation of cell-substrate adhesion	6	4	1	THBS1	0.531457	0.922645
BP	GO:0010874	regulation of cholesterol efflux	8	3	1	ADIPOQ	0.708609	0.852701
BP	GO:0010875	positive regulation of cholesterol efflux	9	3	1	ADIPOQ	0.708609	0.852701
BP	GO:0010876	lipid localization	3	20	1	PNPLA8	0.106291	0.999998
BP	GO:0010954	positive regulation of protein processing	9	7	1	MYH9	0.30369	0.988988
BP	GO:0010955	negative regulation of protein processing	9	7	1	THBS1	0.30369	0.988988
BP	GO:0014910	regulation of smooth muscle cell migration	7	3	1	ADIPOQ	0.708609	0.852701
BP	GO:0015718	monocarboxylic acid transport	8	3	1	PNPLA8	0.708609	0.852701
BP	GO:0016525	negative regulation of angiogenesis	8	6	1	THBS1	0.354305	0.978849
BP	GO:0019218	regulation of steroid metabolic process	6	8	1	ACADL	0.265728	0.994284
BP	GO:0022408	negative regulation of cell-cell adhesion	6	3	1	ADIPOQ	0.708609	0.852701
BP	GO:0030212	hyaluronan metabolic process	7	5	1	CD44	0.425166	0.959492
BP	GO:0030277	maintenance of gastrointestinal epithelium	7	3	1	ZNF830	0.708609	0.852701
BP	GO:0030516	regulation of axon extension	12	4	1	MAP1B	0.531457	0.922645
BP	GO:0030801	positive regulation of cyclic nucleotide metabolic process	9	3	1	RAPGEF3	0.708609	0.852701
BP	GO:0032231	regulation of actin filament bundle assembly	8	3	1	RAPGEF3	0.708609	0.852701
BP	GO:0032233	positive regulation of actin filament bundle assembly	9	3	1	RAPGEF3	0.708609	0.852701
BP	GO:0032374	regulation of cholesterol transport	7	9	1	ADIPOQ	0.236203	0.997041
BP	GO:0032376	positive regulation of cholesterol transport	8	3	1	ADIPOQ	0.708609	0.852701
BP	GO:0032496	response to lipopolysaccharide	7	3	1	S100A8	0.708609	0.852701
BP	GO:0032642	regulation of chemokine production	5	3	1	ADIPOQ	0.708609	0.852701
BP	GO:0032760	positive regulation of tumor necrosis factor production	7	3	1	THBS1	0.708609	0.852701
BP	GO:0032956	regulation of actin cytoskeleton organization	7	6	1	RAPGEF3	0.354305	0.978849
BP	GO:0032967	positive regulation of collagen biosynthetic process	7	3	1	CBX8	0.708609	0.852701
BP	GO:0034109	homotypic cell-cell adhesion	5	5	1	MYH9	0.425166	0.959492
BP	GO:0034116	positive regulation of heterotypic cell-cell adhesion	6	3	1	CD44	0.708609	0.852701
BP	GO:0034381	plasma lipoprotein particle clearance	4	9	1	ADIPOQ	0.236203	0.997041
BP	GO:0035023	regulation of Rho protein signal transduction	9	4	1	TIAM1	0.531457	0.922645
BP	GO:0035150	regulation of tube size	4	8	1	PLOD3	0.265728	0.994284
BP	GO:0042157	lipoprotein metabolic process	5	15	1	OTOA	0.141722	0.999947
BP	GO:0042158	lipoprotein biosynthetic process	6	7	1	OTOA	0.30369	0.988988
BP	GO:0042176	regulation of protein catabolic process	6	6	1	PSMA1	0.354305	0.978849
BP	GO:0042311	vasodilation	7	4	1	PLOD3	0.531457	0.922645
BP	GO:0042542	response to hydrogen peroxide	5	5	1	CBX8	0.425166	0.959492
BP	GO:0042552	myelination	8	3	1	NAB1	0.708609	0.852701
BP	GO:0042572	retinol metabolic process	9	3	1	RETSAT	0.708609	0.852701
BP	GO:0042743	hydrogen peroxide metabolic process	4	4	1	GPX3	0.531457	0.922645
BP	GO:0042744	hydrogen peroxide catabolic process	5	4	1	GPX3	0.531457	0.922645
BP	GO:0043535	regulation of blood vessel endothelial cell migration	9	3	1	THBS1	0.708609	0.852701
BP	GO:0043537	negative regulation of blood vessel endothelial cell migration	10	3	1	THBS1	0.708609	0.852701
BP	GO:0045637	regulation of myeloid cell differentiation	6	4	1	ADIPOQ	0.531457	0.922645
BP	GO:0045638	negative regulation of myeloid cell differentiation	7	4	1	ADIPOQ	0.531457	0.922645
BP	GO:0045717	negative regulation of fatty acid biosynthetic process	8	3	1	ACADL	0.708609	0.852701
BP	GO:0045732	positive regulation of protein catabolic process	7	5	1	PSMA1	0.425166	0.959492
BP	GO:0045806	negative regulation of endocytosis	7	4	1	ADIPOQ	0.531457	0.922645
BP	GO:0045833	negative regulation of lipid metabolic process	6	8	1	ACADL	0.265728	0.994284
BP	GO:0045921	positive regulation of exocytosis	8	3	1	MYH7B	0.708609	0.852701
BP	GO:0045922	negative regulation of fatty acid metabolic process	7	3	1	ACADL	0.708609	0.852701
BP	GO:0046434	organophosphate catabolic process	5	3	1	PNPLA8	0.708609	0.852701
BP	GO:0046470	phosphatidylcholine metabolic process	7	5	1	PNPLA8	0.425166	0.959492
BP	GO:0046578	regulation of Ras protein signal transduction	8	5	1	TIAM1	0.425166	0.959492
BP	GO:0046596	regulation of viral entry into host cell	7	4	1	TRIM25	0.531457	0.922645
BP	GO:0046597	negative regulation of viral entry into host cell	8	4	1	TRIM25	0.531457	0.922645
BP	GO:0048145	regulation of fibroblast proliferation	5	3	1	PRKDC	0.708609	0.852701
BP	GO:0048146	positive regulation of fibroblast proliferation	6	3	1	PRKDC	0.708609	0.852701
BP	GO:0048259	regulation of receptor-mediated endocytosis	7	7	1	HIP1	0.30369	0.988988
BP	GO:0048260	positive regulation of receptor-mediated endocytosis	8	3	1	HIP1	0.708609	0.852701
BP	GO:0048661	positive regulation of smooth muscle cell proliferation	6	3	1	THBS1	0.708609	0.852701
BP	GO:0048709	oligodendrocyte differentiation	9	3	1	HDAC11	0.708609	0.852701
BP	GO:0048738	cardiac muscle tissue development	7	3	1	TTN	0.708609	0.852701
BP	GO:0048844	artery morphogenesis	10	3	1	MYLK	0.708609	0.852701
BP	GO:0050728	negative regulation of inflammatory response	7	6	1	ADIPOQ	0.354305	0.978849
BP	GO:0050766	positive regulation of phagocytosis	8	7	1	MBL2	0.30369	0.988988
BP	GO:0050821	protein stabilization	4	4	1	HIP1	0.531457	0.922645
BP	GO:0050880	regulation of blood vessel size	5	8	1	PLOD3	0.265728	0.994284
BP	GO:0050922	negative regulation of chemotaxis	6	4	1	THBS1	0.531457	0.922645
BP	GO:0050994	regulation of lipid catabolic process	6	8	1	IRS2	0.265728	0.994284
BP	GO:0050996	positive regulation of lipid catabolic process	7	5	1	IRS2	0.425166	0.959492
BP	GO:0051055	negative regulation of lipid biosynthetic process	7	4	1	ACADL	0.531457	0.922645
BP	GO:0051099	positive regulation of binding	4	3	1	TIAM1	0.708609	0.852701
BP	GO:0051291	protein heterooligomerization	7	3	1	ADIPOQ	0.708609	0.852701
BP	GO:0051480	regulation of cytosolic calcium ion concentration	10	4	1	GRM5	0.531457	0.922645
BP	GO:0051492	regulation of stress fiber assembly	9	3	1	RAPGEF3	0.708609	0.852701
BP	GO:0051495	positive regulation of cytoskeleton organization	7	5	1	RAPGEF3	0.425166	0.959492
BP	GO:0051496	positive regulation of stress fiber assembly	10	3	1	RAPGEF3	0.708609	0.852701
BP	GO:0051651	maintenance of location in cell	4	4	1	SRGN	0.531457	0.922645
BP	GO:0051893	regulation of focal adhesion assembly	7	3	1	THBS1	0.708609	0.852701
BP	GO:0051917	regulation of fibrinolysis	8	9	1	THBS1	0.236203	0.997041
BP	GO:0051918	negative regulation of fibrinolysis	9	7	1	THBS1	0.30369	0.988988
BP	GO:0060828	regulation of canonical Wnt signaling pathway	7	3	1	PSMA1	0.708609	0.852701
BP	GO:0070374	positive regulation of ERK1 and ERK2 cascade	11	4	1	CD44	0.531457	0.922645
BP	GO:0070527	platelet aggregation	7	5	1	MYH9	0.425166	0.959492
BP	GO:0071241	cellular response to inorganic substance	4	3	1	ADCY10	0.708609	0.852701
BP	GO:0071322	cellular response to carbohydrate stimulus	5	3	1	IRS2	0.708609	0.852701
BP	GO:0071333	cellular response to glucose stimulus	8	3	1	IRS2	0.708609	0.852701
BP	GO:0071636	positive regulation of transforming growth factor beta production	6	3	1	THBS1	0.708609	0.852701
BP	GO:0072593	reactive oxygen species metabolic process	3	4	1	GPX3	0.531457	0.922645
BP	GO:0090181	regulation of cholesterol metabolic process	7	3	1	ACADL	0.708609	0.852701
BP	GO:0090277	positive regulation of peptide hormone secretion	9	4	1	IRS2	0.531457	0.922645
BP	GO:0090287	regulation of cellular response to growth factor stimulus	4	5	1	THBS1	0.425166	0.959492
BP	GO:0090288	negative regulation of cellular response to growth factor stimulus	5	3	1	THBS1	0.708609	0.852701
BP	GO:0097006	regulation of plasma lipoprotein particle levels	3	11	1	ADIPOQ	0.193257	0.999215
BP	GO:1901888	regulation of cell junction assembly	5	4	1	THBS1	0.531457	0.922645
BP	GO:1902041	regulation of extrinsic apoptotic signaling pathway via death domain receptors	9	3	1	THBS1	0.708609	0.852701
BP	GO:1902903	regulation of supramolecular fiber organization	5	5	1	RAPGEF3	0.425166	0.959492
BP	GO:1902905	positive regulation of supramolecular fiber organization	6	5	1	RAPGEF3	0.425166	0.959492
BP	GO:1903319	positive regulation of protein maturation	7	7	1	MYH9	0.30369	0.988988
BP	GO:1903364	positive regulation of cellular protein catabolic process	8	3	1	PSMA1	0.708609	0.852701
BP	GO:1903426	regulation of reactive oxygen species biosynthetic process	6	4	1	UCP1	0.531457	0.922645
BP	GO:2000351	regulation of endothelial cell apoptotic process	8	3	1	THBS1	0.708609	0.852701
BP	GO:2000379	positive regulation of reactive oxygen species metabolic process	6	5	1	THBS1	0.425166	0.959492
CC	GO:0005622	intracellular	3	249	128	ACADL,ACAN,ADCY10,ADIPOQ,AGPAT1,ANP32C,ARHGAP9,ATP13A3,BMS1,CA6,CAPN9,CBX8,CCDC40,CCDC92,CD44,CD5L,CDC5L,CLTC,COL23A1,COL5A3,CRACR2A,CYP26B1,DBT,DHX29,DKC1,DOK6,DUSP7,F5,FAAH2,FAM172A,FAM83G,FASN,FEN1,FRMD4B,FZD8,GALE,GEMIN5,GLMP,GNAT1,GNPTG,GPR84,GRM5,GTF2F1,HDAC11,HGFAC,HIP1,HLCS,IGFALS,IRS2,KHDRBS2,KIF5A,KRT32,KRT73,KRT9,L1TD1,LCA5L,LGALS3BP,MAP1B,MAP2K7,MARS,MASP1,MCM8,MKNK1,MRM1,MYH14,MYH7B,…	1.07123	0.0165177
CC	GO:0043229	intracellular organelle	5	217	109	ACADL,ACAN,ADCY10,ADIPOQ,AGPAT1,ANP32C,ARHGAP9,ATP13A3,BMS1,CBX8,CCDC40,CCDC92,CD44,CDC5L,CLTC,COL23A1,COL5A3,CRACR2A,CYP26B1,DBT,DHX29,DKC1,DUSP7,F5,FAAH2,FAM172A,FAM83G,FASN,FEN1,FRMD4B,FZD8,GEMIN5,GLMP,GNPTG,GPR84,GTF2F1,HDAC11,HIP1,HLCS,IGFALS,KHDRBS2,KIF5A,KRT32,KRT73,KRT9,LGALS3BP,MAP1B,MAP2K7,MASP1,MCM8,MKNK1,MRM1,MYH14,MYH7B,MYH9,MYLK,NAB1,NAGS,NAV3,NCAPG2,NEDD9,NFU1,NKX3-1,NR0B1,OIT3,PCL…	1.04674	0.150137
CC	GO:0005737	cytoplasm	5	209	103	ACADL,ACAN,ADCY10,ADIPOQ,AGPAT1,ARHGAP9,CA6,CAPN9,CCDC40,CCDC92,CD44,CD5L,CDC5L,CLTC,COL23A1,COL5A3,CRACR2A,CYP26B1,DBT,DHX29,DKC1,DOK6,DUSP7,F5,FAM172A,FAM83G,FASN,FEN1,FRMD4B,FZD8,GALE,GEMIN5,GLMP,GNAT1,GNPTG,GPR84,GRM5,HGFAC,HIP1,HLCS,IRS2,KIF5A,KRT32,KRT73,KRT9,LCA5L,LGALS3BP,MAP1B,MAP2K7,MARS,MASP1,MKNK1,MRM1,MYH14,MYH7B,MYH9,MYLK,NAGS,NEDD9,NEURL1,NFU1,NR0B1,PCLO,PCYOX1,PFAS,PIGR,PITX1,PLEK…	1.02698	0.303762
CC	GO:0043231	intracellular membrane-bounded organelle	6	169	89	ACADL,ACAN,ADCY10,ADIPOQ,AGPAT1,ANP32C,ATP13A3,BMS1,CBX8,CCDC92,CD44,CDC5L,CLTC,COL23A1,COL5A3,CYP26B1,DBT,DHX29,DKC1,DUSP7,F5,FAM172A,FAM83G,FASN,FEN1,FZD8,GEMIN5,GLMP,GNPTG,GTF2F1,HDAC11,HIP1,HLCS,IGFALS,KHDRBS2,KRT73,KRT9,MAP2K7,MASP1,MCM8,MKNK1,MRM1,MYH9,NAB1,NAGS,NAV3,NCAPG2,NEDD9,NFU1,NKX3-1,NR0B1,OIT3,PCYOX1,PIGR,PITX1,PLEKHM1,PLOD3,PNPLA8,POT1,PREPL,PRKDC,PSMA1,RAD50,RBM25,RETSAT,RNASEH2A…	1.09742	0.049352
CC	GO:0005634	nucleus	7	106	60	ADCY10,ANP32C,BMS1,CBX8,CCDC92,CDC5L,DHX29,DKC1,DUSP7,FAM83G,FEN1,GEMIN5,GLMP,GTF2F1,HDAC11,HIP1,HLCS,IGFALS,KHDRBS2,KRT73,KRT9,MAP2K7,MASP1,MCM8,MKNK1,MYH9,NAB1,NAV3,NCAPG2,NEDD9,NFU1,NKX3-1,NR0B1,OIT3,PITX1,PLEKHM1,POT1,PRKDC,PSMA1,RAD50,RBM25,RETSAT,RNASEH2A,RPL5,S100A8,S100A9,SMARCA4,SPTY2D1,TACC2,TBC1D2,TEX12,TIAM1,TMEM201,TRIM25,TTN,UPF3B,ZBTB18,ZMYND11,ZNF638,ZNF830	1.17955	0.0202532
CC	GO:0031982	vesicle	3	167	55	ADIPOQ,ARHGAP9,C1RL,CA6,CD44,CD5L,CLTC,COL5A3,CRACR2A,DCD,F5,FASN,FCGBP,FCN2,GALE,GNPTG,GPR84,GPX3,GRM5,HDAC11,HIP1,IGFALS,KRT32,KRT73,KRT9,LGALS3BP,MARS,MASP2,MYH14,MYH9,MYLK,PCLO,PCYOX1,PFAS,PIGR,PLEKHM1,PLOD3,POTEF,PSMA1,PZP,RAPGEF3,RPL5,S100A8,S100A9,SLC26A2,SLC6A14,SNX32,SPARCL1,SRGN,TBC1D2,TBC1D4,TGM4,THBS1,TTN,ULK2	0.686305	1
CC	GO:0005829	cytosol	7	91	50	ADCY10,ARHGAP9,CA6,CD44,CLTC,DOK6,DUSP7,FAM83G,FASN,GALE,GEMIN5,GLMP,GNAT1,HGFAC,HIP1,HLCS,IRS2,KIF5A,KRT32,KRT73,KRT9,LCA5L,MAP1B,MAP2K7,MARS,MASP1,MKNK1,MYH14,MYH9,MYLK,NEDD9,NFU1,PFAS,PREPL,PRKDC,PSMA1,RNASEH2A,RPL5,S100A8,S100A9,SAG,TACC2,TBC1D2,TBC1D4,TEC,TIAM1,TRIM25,TTN,UBR1,UPF3B	1.14498	0.0744115
CC	GO:1903561	extracellular vesicle	4	150	46	ADIPOQ,C1RL,CA6,CD44,CD5L,CLTC,COL5A3,DCD,F5,FASN,FCGBP,FCN2,GALE,GNPTG,GPX3,GRM5,HDAC11,IGFALS,KRT32,KRT73,KRT9,LGALS3BP,MARS,MASP2,MYH14,MYH9,MYLK,PCLO,PCYOX1,PFAS,PIGR,PLOD3,POTEF,PSMA1,PZP,RAPGEF3,RPL5,S100A8,S100A9,SLC26A2,SLC6A14,SPARCL1,TBC1D4,TGM4,THBS1,TTN	0.639054	1
CC	GO:0070062	extracellular exosome	5	149	45	ADIPOQ,C1RL,CA6,CD44,CD5L,CLTC,COL5A3,DCD,FASN,FCGBP,FCN2,GALE,GNPTG,GPX3,GRM5,HDAC11,IGFALS,KRT32,KRT73,KRT9,LGALS3BP,MARS,MASP2,MYH14,MYH9,MYLK,PCLO,PCYOX1,PFAS,PIGR,PLOD3,POTEF,PSMA1,PZP,RAPGEF3,RPL5,S100A8,S100A9,SLC26A2,SLC6A14,SPARCL1,TBC1D4,TGM4,THBS1,TTN	0.629357	1
CC	GO:0071944	cell periphery	3	103	45	ADCY10,ATP13A3,CD44,CLTC,COL23A1,F5,FASN,FZD8,GNAT1,GPR19,GPR84,GRM5,HDAC11,HIP1,HTR6,IL1RAP,IRS2,ITGA6,ITGA9,KCNK13,MAP1B,MYH9,NEDD9,NEURL1,NRXN2,OTOA,PCLO,PCYOX1,PIGR,PLXNB1,POTEF,PTK7,RAPGEF3,S100A8,S100A9,SHROOM3,SLC14A2,SLC26A2,SLC6A14,ST3GAL5,TACC2,TEC,TENM3,THBS1,TIAM1	0.910429	0.88058
CC	GO:0005886	plasma membrane	4	101	43	ADCY10,ATP13A3,CD44,CLTC,COL23A1,F5,FASN,FZD8,GNAT1,GPR19,GPR84,GRM5,HDAC11,HIP1,HTR6,IL1RAP,IRS2,ITGA6,ITGA9,KCNK13,MAP1B,MYH9,NEDD9,NEURL1,NRXN2,OTOA,PCYOX1,PIGR,PLXNB1,PTK7,RAPGEF3,S100A8,S100A9,SHROOM3,SLC14A2,SLC26A2,SLC6A14,ST3GAL5,TACC2,TEC,TENM3,THBS1,TIAM1	0.887193	0.924344
CC	GO:0031981	nuclear lumen	9	64	41	BMS1,CBX8,CCDC92,CDC5L,DKC1,DUSP7,FEN1,GEMIN5,GTF2F1,HDAC11,HLCS,IGFALS,KHDRBS2,MASP1,MCM8,MKNK1,NCAPG2,NEDD9,NFU1,NR0B1,PITX1,PLEKHM1,POT1,PRKDC,PSMA1,RAD50,RBM25,RNASEH2A,RPL5,S100A9,SMARCA4,SPTY2D1,TACC2,TEX12,TRIM25,TTN,UPF3B,ZBTB18,ZMYND11,ZNF638,ZNF830	1.33498	0.0030465
CC	GO:0012505	endomembrane system	3	105	39	ACAN,ADIPOQ,AGPAT1,ARHGAP9,CD44,CLTC,COL23A1,COL5A3,CRACR2A,CYP26B1,F5,FAM172A,FASN,FZD8,GNPTG,GPR84,HIP1,LGALS3BP,NAV3,NEDD9,OIT3,PIGR,PLEKHM1,PLOD3,PNPLA8,PREPL,RAPGEF3,RETSAT,RRBP1,S100A8,S100A9,SNX32,SRGN,ST3GAL5,TBC1D2,TBC1D4,TGM4,THBS1,TMEM201	0.774009	0.997734
CC	GO:0005654	nucleoplasm	10	54	34	BMS1,CBX8,CCDC92,CDC5L,DKC1,DUSP7,FEN1,GEMIN5,GTF2F1,HDAC11,IGFALS,KHDRBS2,MASP1,MCM8,MKNK1,NCAPG2,NEDD9,NFU1,NR0B1,POT1,PRKDC,PSMA1,RAD50,RBM25,RNASEH2A,S100A9,SMARCA4,TACC2,TRIM25,UPF3B,ZBTB18,ZMYND11,ZNF638,ZNF830	1.31207	0.011632
CC	GO:0031224	intrinsic component of membrane	3	61	33	AGPAT1,ATP13A3,CD44,COL23A1,FAAH2,FAM171B,FZD8,GLMP,GPR19,GPR84,GRM5,HTR6,IL1RAP,ITGA6,ITGA9,KCNK13,MYH9,NRXN2,OTOA,PIGR,PLD5,PLXNB1,PNPLA8,PTK7,RRBP1,SLC14A2,SLC26A2,SLC6A14,SMIM3,ST3GAL5,TENM3,TMEM201,UCP1	1.12734	0.179189
CC	GO:0016021	integral component of membrane	4	59	32	AGPAT1,ATP13A3,CD44,COL23A1,FAAH2,FAM171B,FZD8,GLMP,GPR19,GPR84,GRM5,HTR6,IL1RAP,ITGA6,ITGA9,KCNK13,MYH9,NRXN2,PIGR,PLD5,PLXNB1,PNPLA8,PTK7,RRBP1,SLC14A2,SLC26A2,SLC6A14,SMIM3,ST3GAL5,TENM3,TMEM201,UCP1	1.13024	0.179113
CC	GO:0005856	cytoskeleton	7	37	30	ADCY10,CCDC40,CCDC92,CLTC,FRMD4B,HIP1,KIF5A,KRT32,KRT73,KRT9,MAP1B,MYH14,MYH7B,MYH9,MYLK,NEDD9,PCLO,PREPL,PSMA1,RAPGEF3,S100A8,S100A9,SHROOM3,TACC2,TEC,TIAM1,TMEM201,TTN,UPF3B,ZBTB18	1.68963	1.29128e-05
CC	GO:0005615	extracellular space	3	129	29	ADIPOQ,C1RL,CA6,CD5L,CPN1,F5,FCN2,FRMD4B,GPX3,HGFAC,IGFALS,IL1RAP,KRT9,LGALS3BP,MASP1,MASP2,MBL2,PCYOX1,PIGR,POTEF,PZP,S100A8,S100A9,SLIT1,SMARCA4,SPARCL1,SRGN,SSC5D,THBS1	0.468467	1
CC	GO:0031090	organelle membrane	3	40	23	ACADL,CD44,CLTC,CYP26B1,F5,GLMP,GNAT1,GNPTG,GPR84,HIP1,NAV3,PCYOX1,PIGR,PLEKHM1,PLOD3,PNPLA8,RETSAT,SRGN,ST3GAL5,TBC1D4,TMEM201,UCP1,ULK2	1.19823	0.13191
CC	GO:0005887	integral component of plasma membrane	7	34	19	ATP13A3,CD44,GPR19,GPR84,GRM5,HTR6,IL1RAP,ITGA6,ITGA9,KCNK13,MYH9,PIGR,PLXNB1,PTK7,SLC14A2,SLC26A2,SLC6A14,ST3GAL5,TENM3	1.16452	0.213961
CC	GO:0031226	intrinsic component of plasma membrane	6	34	19	ATP13A3,CD44,GPR19,GPR84,GRM5,HTR6,IL1RAP,ITGA6,ITGA9,KCNK13,MYH9,PIGR,PLXNB1,PTK7,SLC14A2,SLC26A2,SLC6A14,ST3GAL5,TENM3	1.16452	0.213961
CC	GO:0031410	cytoplasmic vesicle	7	72	19	ARHGAP9,CD44,CLTC,CRACR2A,F5,FASN,GPR84,HIP1,LGALS3BP,PIGR,PLEKHM1,S100A8,S100A9,SNX32,SRGN,TBC1D2,TBC1D4,THBS1,ULK2	0.54991	0.999994
CC	GO:0042995	cell projection	3	28	19	ADCY10,CCDC40,FRMD4B,GNAT1,GRM5,HTR6,ITGA6,KIF5A,MAP1B,MYH14,MYH9,MYLK,NEDD9,NEURL1,RAPGEF3,SAG,SLC6A14,TENM3,TIAM1	1.41406	0.0220727
CC	GO:0097708	intracellular vesicle	6	72	19	ARHGAP9,CD44,CLTC,CRACR2A,F5,FASN,GPR84,HIP1,LGALS3BP,PIGR,PLEKHM1,S100A8,S100A9,SNX32,SRGN,TBC1D2,TBC1D4,THBS1,ULK2	0.54991	0.999994
CC	GO:0031012	extracellular matrix	3	30	15	ACAN,CLTC,COL5A3,DCD,ITGA6,LGALS3BP,MYH9,OTOA,PRKDC,S100A9,SLIT1,SPARCL1,SSC5D,TGM4,THBS1	1.04194	0.483319
CC	GO:0005694	chromosome	7	18	14	CBX8,CDC5L,FEN1,HLCS,NCAPG2,POT1,PRKDC,RAD50,SMARCA4,TEX12,TTN,ZBTB18,ZMYND11,ZNF830	1.62079	0.00832039
CC	GO:0005794	Golgi apparatus	7	33	14	ACAN,CD44,CLTC,F5,FASN,FZD8,GNPTG,HIP1,NEDD9,PNPLA8,PREPL,SRGN,ST3GAL5,TGM4	0.884066	0.804525
CC	GO:0015630	microtubule cytoskeleton	8	19	14	ADCY10,CCDC92,CLTC,KIF5A,MAP1B,MYH9,NEDD9,PSMA1,SHROOM3,TACC2,TIAM1,TMEM201,UPF3B,ZBTB18	1.53548	0.0182028
CC	GO:0005783	endoplasmic reticulum	7	33	12	ADIPOQ,AGPAT1,COL23A1,COL5A3,CYP26B1,F5,FAM172A,PLOD3,PNPLA8,RETSAT,RRBP1,THBS1	0.757771	0.94549
CC	GO:0005739	mitochondrion	7	16	11	ACADL,ADCY10,DBT,DHX29,FASN,FEN1,HLCS,MRM1,NAGS,NFU1,UCP1	1.43266	0.073232
CC	GO:0005912	adherens junction	3	17	11	CD44,CLTC,DHX29,FASN,ITGA6,MYH9,NEDD9,PTK7,RPL5,SHROOM3,TRIM25	1.34839	0.121286
CC	GO:0030141	secretory granule	9	50	11	ARHGAP9,CD44,CRACR2A,F5,GPR84,LGALS3BP,PIGR,S100A8,S100A9,SRGN,THBS1	0.458452	0.99999
CC	GO:0030529	intracellular ribonucleoprotein complex	5	15	11	BMS1,CDC5L,DHX29,DKC1,GEMIN5,L1TD1,NR0B1,PSMA1,RBM25,RPL5,RRBP1	1.52817	0.0392921
CC	GO:0099503	secretory vesicle	8	50	11	ARHGAP9,CD44,CRACR2A,F5,GPR84,LGALS3BP,PIGR,S100A8,S100A9,SRGN,THBS1	0.458452	0.99999
CC	GO:0000228	nuclear chromosome	10	13	10	CBX8,CDC5L,FEN1,POT1,PRKDC,RAD50,SMARCA4,TEX12,TTN,ZBTB18	1.60298	0.0309817
CC	GO:0005730	nucleolus	10	16	10	BMS1,DKC1,FEN1,PITX1,PLEKHM1,PRKDC,RPL5,SMARCA4,SPTY2D1,UPF3B	1.30242	0.174974
CC	GO:0043005	neuron projection	4	17	9	ADCY10,GRM5,HTR6,KIF5A,MAP1B,MYH14,NEURL1,TENM3,TIAM1	1.10323	0.431396
CC	GO:0009986	cell surface	3	20	8	ADIPOQ,CD44,ITGA6,MBL2,MYH9,MYLK,OTOA,THBS1	0.833548	0.833629
CC	GO:0016604	nuclear body	12	10	8	CDC5L,DKC1,GEMIN5,NCAPG2,RBM25,TRIM25,ZNF638,ZNF830	1.6671	0.0395316
CC	GO:0034774	secretory granule lumen	10	43	8	ARHGAP9,CRACR2A,F5,LGALS3BP,S100A8,S100A9,SRGN,THBS1	0.387697	0.999996
CC	GO:0060205	cytoplasmic vesicle lumen	9	48	8	ARHGAP9,CRACR2A,F5,LGALS3BP,S100A8,S100A9,SRGN,THBS1	0.347312	1
CC	GO:0005578	proteinaceous extracellular matrix	4	15	7	ACAN,COL5A3,ITGA6,LGALS3BP,OTOA,SLIT1,SPARCL1	0.972473	0.642371
CC	GO:0005764	lysosome	9	19	7	ACAN,CLTC,GLMP,PCYOX1,PIGR,PLEKHM1,SRGN	0.767742	0.893041
CC	GO:0005773	vacuole	7	19	7	ACAN,CLTC,GLMP,PCYOX1,PIGR,PLEKHM1,SRGN	0.767742	0.893041
CC	GO:0005924	cell-substrate adherens junction	4	10	7	CD44,CLTC,ITGA6,MYH9,NEDD9,PTK7,RPL5	1.45871	0.137039
CC	GO:0005925	focal adhesion	5	10	7	CD44,CLTC,ITGA6,MYH9,NEDD9,PTK7,RPL5	1.45871	0.137039
CC	GO:0005929	cilium	4	8	7	ADCY10,CCDC40,GNAT1,HTR6,KIF5A,MAP1B,SAG	1.82339	0.0257474
CC	GO:0012506	vesicle membrane	4	13	7	CD44,CLTC,GPR84,HIP1,PIGR,TBC1D4,ULK2	1.12208	0.440056
CC	GO:0030659	cytoplasmic vesicle membrane	9	13	7	CD44,CLTC,GPR84,HIP1,PIGR,TBC1D4,ULK2	1.12208	0.440056
CC	GO:0036477	somatodendritic compartment	4	15	7	ADCY10,GNAT1,HTR6,KIF5A,MAP1B,NEURL1,TIAM1	0.972473	0.642371
CC	GO:0042175	nuclear outer membrane-endoplasmic reticulum membrane network	4	13	7	AGPAT1,CYP26B1,NAV3,PLOD3,PNPLA8,RETSAT,RRBP1	1.12208	0.440056
CC	GO:0098797	plasma membrane protein complex	6	16	7	CLTC,FZD8,GNAT1,HIP1,ITGA6,ITGA9,MYH9	0.911694	0.725914
CC	GO:0000139	Golgi membrane	9	12	6	CLTC,F5,GNPTG,PNPLA8,SRGN,ST3GAL5	1.04194	0.558609
CC	GO:0005789	endoplasmic reticulum membrane	9	12	6	AGPAT1,CYP26B1,PLOD3,PNPLA8,RETSAT,RRBP1	1.04194	0.558609
CC	GO:0015629	actin cytoskeleton	8	7	6	MYH14,MYH7B,MYH9,MYLK,RAPGEF3,TTN	1.78618	0.0484932
CC	GO:0030425	dendrite	5	12	6	ADCY10,HTR6,KIF5A,MAP1B,NEURL1,TIAM1	1.04194	0.558609
CC	GO:0031252	cell leading edge	3	6	6	FRMD4B,MYH9,MYLK,NEDD9,RAPGEF3,TIAM1	2.08387	0.0116018
CC	GO:0098794	postsynapse	3	8	6	GRM5,HIP1,MAP1B,NEURL1,PCLO,TIAM1	1.5629	0.116731
CC	GO:0005581	collagen trimer	3	10	5	ADIPOQ,COL23A1,COL5A3,FCN2,MBL2	1.04194	0.57392
CC	GO:0005774	vacuolar membrane	9	9	5	CLTC,GLMP,PCYOX1,PIGR,PLEKHM1	1.15771	0.449961
CC	GO:0005874	microtubule	10	7	5	CLTC,KIF5A,MAP1B,SHROOM3,TIAM1	1.48848	0.192247
CC	GO:0005913	cell-cell adherens junction	4	9	5	DHX29,FASN,ITGA6,MYH9,TRIM25	1.15771	0.449961
CC	GO:0005938	cell cortex	8	8	5	MYH9,NEDD9,PCLO,POTEF,RAPGEF3	1.30242	0.318107
CC	GO:0014069	postsynaptic density	5	6	5	GRM5,MAP1B,NEURL1,PCLO,TIAM1	1.73656	0.0895657
CC	GO:0016607	nuclear speck	13	6	5	CDC5L,NCAPG2,RBM25,ZNF638,ZNF830	1.73656	0.0895657
CC	GO:0019898	extrinsic component of membrane	3	8	5	GNAT1,HIP1,SNX32,TEC,TIAM1	1.30242	0.318107
CC	GO:0032279	asymmetric synapse	3	6	5	GRM5,MAP1B,NEURL1,PCLO,TIAM1	1.73656	0.0895657
CC	GO:0043025	neuronal cell body	5	11	5	ADCY10,GNAT1,KIF5A,NEURL1,TIAM1	0.947214	0.68151
CC	GO:0044297	cell body	3	11	5	ADCY10,GNAT1,KIF5A,NEURL1,TIAM1	0.947214	0.68151
CC	GO:0045177	apical part of cell	3	9	5	ADCY10,GNAT1,OTOA,SHROOM3,SLC14A2	1.15771	0.449961
CC	GO:0048471	perinuclear region of cytoplasm	7	13	5	ADCY10,CDC5L,KIF5A,NEURL1,PNPLA8	0.801489	0.837464
CC	GO:0072562	blood microparticle	4	65	5	CD5L,FCN2,LGALS3BP,POTEF,PZP	0.160298	1
CC	GO:0000781	chromosome, telomeric region	10	5	4	FEN1,POT1,PRKDC,RAD50	1.6671	0.16142
CC	GO:0000784	nuclear chromosome, telomeric region	12	4	4	FEN1,POT1,PRKDC,RAD50	2.08387	0.0519606
CC	GO:0000785	chromatin	9	7	4	CBX8,HLCS,RAD50,SMARCA4	1.19078	0.455637
CC	GO:0000793	condensed chromosome	8	4	4	NCAPG2,RAD50,TEX12,TTN	2.08387	0.0519606
CC	GO:0005635	nuclear envelope	9	6	4	NAV3,OIT3,RETSAT,TMEM201	1.38925	0.305128
CC	GO:0005759	mitochondrial matrix	9	4	4	ACADL,DBT,MRM1,NAGS	2.08387	0.0519606
CC	GO:0005765	lysosomal membrane	11	8	4	CLTC,GLMP,PIGR,PLEKHM1	1.04194	0.593166
CC	GO:0005788	endoplasmic reticulum lumen	9	13	4	COL23A1,COL5A3,F5,THBS1	0.641191	0.941798
CC	GO:0005815	microtubule organizing center	9	7	4	CCDC92,PSMA1,TACC2,UPF3B	1.19078	0.455637
CC	GO:0005819	spindle	9	6	4	CLTC,MYH9,NEDD9,TMEM201	1.38925	0.305128
CC	GO:0005840	ribosome	7	7	4	GEMIN5,NR0B1,RPL5,RRBP1	1.19078	0.455637
CC	GO:0009898	cytoplasmic side of plasma membrane	6	4	4	GNAT1,HIP1,TEC,TIAM1	2.08387	0.0519606
CC	GO:0016324	apical plasma membrane	7	8	4	GNAT1,OTOA,SHROOM3,SLC14A2	1.04194	0.593166
CC	GO:0016459	myosin complex	9	4	4	MYH14,MYH7B,MYH9,TTN	2.08387	0.0519606
CC	GO:0019897	extrinsic component of plasma membrane	6	6	4	GNAT1,HIP1,TEC,TIAM1	1.38925	0.305128
CC	GO:0030424	axon	5	9	4	ADCY10,MYH14,TENM3,TIAM1	0.926165	0.70773
CC	GO:0031234	extrinsic component of cytoplasmic side of plasma membrane	7	4	4	GNAT1,HIP1,TEC,TIAM1	2.08387	0.0519606
CC	GO:0045111	intermediate filament cytoskeleton	8	4	4	KRT32,KRT73,KRT9,S100A8	2.08387	0.0519606
CC	GO:0098562	cytoplasmic side of membrane	4	4	4	GNAT1,HIP1,TEC,TIAM1	2.08387	0.0519606
CC	GO:0000790	nuclear chromatin	12	5	3	CBX8,RAD50,SMARCA4	1.25032	0.462073
CC	GO:0000794	condensed nuclear chromosome	11	3	3	RAD50,TEX12,TTN	2.08387	0.109391
CC	GO:0001725	stress fiber	11	3	3	MYH14,MYH9,MYLK	2.08387	0.109391
CC	GO:0001726	ruffle	4	3	3	FRMD4B,MYH9,TIAM1	2.08387	0.109391
CC	GO:0001750	photoreceptor outer segment	8	3	3	GNAT1,MAP1B,SAG	2.08387	0.109391
CC	GO:0005667	transcription factor complex	5	5	3	GTF2F1,PITX1,PRKDC	1.25032	0.462073
CC	GO:0005768	endosome	8	16	3	CLTC,PLEKHM1,SNX32	0.390726	0.997222
CC	GO:0005882	intermediate filament	10	3	3	KRT32,KRT73,KRT9	2.08387	0.109391
CC	GO:0005903	brush border	4	3	3	MYH14,MYH9,SLC6A14	2.08387	0.109391
CC	GO:0008305	integrin complex	8	3	3	ITGA6,ITGA9,MYH9	2.08387	0.109391
CC	GO:0016460	myosin II complex	10	3	3	MYH14,MYH9,TTN	2.08387	0.109391
CC	GO:0030027	lamellipodium	4	3	3	MYLK,NEDD9,RAPGEF3	2.08387	0.109391
CC	GO:0030135	coated vesicle	8	9	3	CLTC,F5,HIP1	0.694624	0.892013
CC	GO:0030426	growth cone	5	4	3	ADCY10,MYH14,TIAM1	1.5629	0.281681
CC	GO:0030427	site of polarized growth	3	4	3	ADCY10,MYH14,TIAM1	1.5629	0.281681
CC	GO:0030667	secretory granule membrane	10	6	3	CD44,GPR84,PIGR	1.04194	0.619017
CC	GO:0030863	cortical cytoskeleton	10	4	3	MYH9,PCLO,RAPGEF3	1.5629	0.281681
CC	GO:0031091	platelet alpha granule	10	23	3	F5,SRGN,THBS1	0.271809	0.999958
CC	GO:0031093	platelet alpha granule lumen	11	23	3	F5,SRGN,THBS1	0.271809	0.999958
CC	GO:0031253	cell projection membrane	7	3	3	GNAT1,SLC6A14,TIAM1	2.08387	0.109391
CC	GO:0031965	nuclear membrane	10	3	3	NAV3,RETSAT,TMEM201	2.08387	0.109391
CC	GO:0032432	actin filament bundle	9	3	3	MYH14,MYH9,MYLK	2.08387	0.109391
CC	GO:0032982	myosin filament	10	3	3	MYH14,MYH7B,MYH9	2.08387	0.109391
CC	GO:0042641	actomyosin	9	3	3	MYH14,MYH9,MYLK	2.08387	0.109391
CC	GO:0043197	dendritic spine	6	3	3	MAP1B,NEURL1,TIAM1	2.08387	0.109391
CC	GO:0044309	neuron spine	5	3	3	MAP1B,NEURL1,TIAM1	2.08387	0.109391
CC	GO:0045178	basal part of cell	3	4	3	ADCY10,ITGA6,ITGA9	1.5629	0.281681
CC	GO:0098793	presynapse	4	3	3	HIP1,NRXN2,PCLO	2.08387	0.109391
CC	GO:1990234	transferase complex	3	8	3	CBX8,GTF2F1,UBR1	0.781452	0.830585
CC	GO:0000151	ubiquitin ligase complex	5	4	2	CBX8,UBR1	1.04194	0.657792
CC	GO:0000502	proteasome complex	5	2	2	PSMA1,UBR1	2.08387	0.229506
CC	GO:0000922	spindle pole	10	4	2	NEDD9,TMEM201	1.04194	0.657792
CC	GO:0001917	photoreceptor inner segment	4	2	2	GNAT1,SAG	2.08387	0.229506
CC	GO:0005640	nuclear outer membrane	11	2	2	NAV3,RETSAT	2.08387	0.229506
CC	GO:0005681	spliceosomal complex	9	3	2	CDC5L,RBM25	1.38925	0.469737
CC	GO:0005740	mitochondrial envelope	9	6	2	ACADL,UCP1	0.694624	0.872899
CC	GO:0005813	centrosome	10	5	2	CCDC92,PSMA1	0.833548	0.788272
CC	GO:0005844	polysome	6	2	2	NR0B1,PSMA1	2.08387	0.229506
CC	GO:0005875	microtubule associated complex	9	3	2	KIF5A,MAP1B	1.38925	0.469737
CC	GO:0005905	clathrin-coated pit	4	4	2	CLTC,HIP1	1.04194	0.657792
CC	GO:0009897	external side of plasma membrane	6	6	2	ITGA6,THBS1	0.694624	0.872899
CC	GO:0009925	basal plasma membrane	8	3	2	ITGA6,ITGA9	1.38925	0.469737
CC	GO:0010008	endosome membrane	10	5	2	CLTC,PLEKHM1	0.833548	0.788272
CC	GO:0015934	large ribosomal subunit	9	2	2	GEMIN5,RPL5	2.08387	0.229506
CC	GO:0016323	basolateral plasma membrane	7	4	2	ITGA6,ITGA9	1.04194	0.657792
CC	GO:0019866	organelle inner membrane	8	4	2	TMEM201,UCP1	1.04194	0.657792
CC	GO:0022625	cytosolic large ribosomal subunit	10	2	2	GEMIN5,RPL5	2.08387	0.229506
CC	GO:0022626	cytosolic ribosome	9	5	2	GEMIN5,RPL5	0.833548	0.788272
CC	GO:0030016	myofibril	8	3	2	MYH7B,TTN	1.38925	0.469737
CC	GO:0030117	membrane coat	7	5	2	CLTC,HIP1	0.833548	0.788272
CC	GO:0030118	clathrin coat	8	4	2	CLTC,HIP1	1.04194	0.657792
CC	GO:0030120	vesicle coat	11	3	2	CLTC,HIP1	1.38925	0.469737
CC	GO:0030125	clathrin vesicle coat	12	2	2	CLTC,HIP1	2.08387	0.229506
CC	GO:0030132	clathrin coat of coated pit	9	3	2	CLTC,HIP1	1.38925	0.469737
CC	GO:0030133	transport vesicle	8	5	2	CLTC,F5	0.833548	0.788272
CC	GO:0030136	clathrin-coated vesicle	9	6	2	CLTC,HIP1	0.694624	0.872899
CC	GO:0030139	endocytic vesicle	8	11	2	CLTC,HIP1	0.378886	0.992445
CC	GO:0030175	filopodium	5	2	2	ITGA6,RAPGEF3	2.08387	0.229506
CC	GO:0030665	clathrin-coated vesicle membrane	11	5	2	CLTC,HIP1	0.833548	0.788272
CC	GO:0030666	endocytic vesicle membrane	10	3	2	CLTC,HIP1	1.38925	0.469737
CC	GO:0030669	clathrin-coated endocytic vesicle membrane	12	3	2	CLTC,HIP1	1.38925	0.469737
CC	GO:0030864	cortical actin cytoskeleton	11	3	2	MYH9,RAPGEF3	1.38925	0.469737
CC	GO:0031966	mitochondrial membrane	10	6	2	ACADL,UCP1	0.694624	0.872899
CC	GO:0032154	cleavage furrow	5	2	2	MYH9,MYLK	2.08387	0.229506
CC	GO:0042470	melanosome	9	3	2	CLTC,FASN	1.38925	0.469737
CC	GO:0042581	specific granule	10	7	2	CRACR2A,GPR84	0.595392	0.925437
CC	GO:0043292	contractile fiber	7	3	2	MYH7B,TTN	1.38925	0.469737
CC	GO:0045211	postsynaptic membrane	8	3	2	HIP1,NEURL1	1.38925	0.469737
CC	GO:0045334	clathrin-coated endocytic vesicle	10	3	2	CLTC,HIP1	1.38925	0.469737
CC	GO:0097060	synaptic membrane	7	3	2	HIP1,NEURL1	1.38925	0.469737
CC	GO:0097513	myosin II filament	11	2	2	MYH14,MYH9	2.08387	0.229506
CC	GO:0005577	fibrinogen complex	4	6	1	THBS1	0.347312	0.981045
CC	GO:0005604	basement membrane	5	5	1	ITGA6	0.416774	0.963021
CC	GO:0005793	endoplasmic reticulum-Golgi intermediate compartment	7	3	1	F5	0.694624	0.860501
CC	GO:0005796	Golgi lumen	9	6	1	ACAN	0.347312	0.981045
CC	GO:0031089	platelet dense granule lumen	11	7	1	LGALS3BP	0.297696	0.990313
CC	GO:0034358	plasma lipoprotein particle	4	19	1	PCYOX1	0.109677	0.999998
CC	GO:0034361	very-low-density lipoprotein particle	6	13	1	PCYOX1	0.160298	0.999838
CC	GO:0042582	azurophil granule	11	6	1	PIGR	0.347312	0.981045
CC	GO:0042827	platelet dense granule	10	7	1	LGALS3BP	0.297696	0.990313
CC	GO:0043202	lysosomal lumen	10	4	1	ACAN	0.520968	0.928071
CC	GO:0070820	tertiary granule	10	7	1	GPR84	0.297696	0.990313
MF	GO:0043169	cation binding	3	102	50	ACAN,ADCY10,ATP13A3,CA6,CAPN9,CPN1,CRACR2A,CYP26B1,F5,FCN2,FEN1,GNAT1,ITGA6,ITGA9,MAP2K7,MASP1,MASP2,MBL2,MKNK1,MYLK,NAGS,NEURL1,NFU1,NRXN2,OIT3,PCLO,PDZRN4,PFAS,PLEKHM1,PLOD3,POTEF,RAD50,RNASEH2A,S100A8,S100A9,SLIT1,SPARCL1,TEC,TGM4,THAP4,THBS1,TRIM25,TTN,UBR1,ZBTB18,ZC2HC1C,ZMYND11,ZNF598,ZNF638,ZNF830	1.00082	0.544686
MF	GO:0046872	metal ion binding	4	97	49	ACAN,ADCY10,ATP13A3,CA6,CAPN9,CPN1,CRACR2A,CYP26B1,F5,FCN2,FEN1,GNAT1,ITGA6,ITGA9,MAP2K7,MASP1,MASP2,MBL2,MKNK1,MYLK,NEURL1,NFU1,NRXN2,OIT3,PCLO,PDZRN4,PFAS,PLEKHM1,PLOD3,POTEF,RAD50,RNASEH2A,S100A8,S100A9,SLIT1,SPARCL1,TEC,TGM4,THAP4,THBS1,TRIM25,TTN,UBR1,ZBTB18,ZC2HC1C,ZMYND11,ZNF598,ZNF638,ZNF830	1.03136	0.402932
MF	GO:0000166	nucleotide binding	4	51	33	ACADL,ADCY10,ATP13A3,BMS1,DHX29,FASN,GNAT1,HLCS,KIF5A,MAP2K7,MARS,MCM8,MKNK1,MYH14,MYH7B,MYH9,MYLK,NAV3,PFAS,PNPLA8,PRKDC,PTK7,RAD50,RAPGEF3,RBM25,SMARCA4,TEC,TTLL12,TTN,UCP1,ULK2,UPF3B,ZNF638	1.32108	0.0100176
MF	GO:0003676	nucleic acid binding	3	47	33	BMS1,CBX8,CDC5L,CLTC,DHX29,DKC1,FEN1,GEMIN5,GLMP,GTF2F1,KHDRBS2,L1TD1,MARS,MCM8,MRM1,NKX3-1,NR0B1,PITX1,POT1,PRKDC,PSMA1,RAD50,RBM25,RNASEH2A,RPL5,SMARCA4,SPTY2D1,THAP4,UPF3B,ZBTB18,ZMYND11,ZNF638,ZNF830	1.43351	0.00116747
MF	GO:0017076	purine nucleotide binding	5	45	28	ADCY10,ATP13A3,BMS1,DHX29,GNAT1,HLCS,KIF5A,MAP2K7,MARS,MCM8,MKNK1,MYH14,MYH7B,MYH9,MYLK,NAV3,PFAS,PNPLA8,PRKDC,PTK7,RAD50,RAPGEF3,SMARCA4,TEC,TTLL12,TTN,UCP1,ULK2	1.27037	0.0381693
MF	GO:0001882	nucleoside binding	3	42	26	ADCY10,ATP13A3,BMS1,DHX29,GNAT1,HLCS,KIF5A,MAP2K7,MARS,MCM8,MKNK1,MYH14,MYH7B,MYH9,MYLK,NAV3,PFAS,PNPLA8,PRKDC,PTK7,RAD50,SMARCA4,TEC,TTLL12,TTN,ULK2	1.26389	0.0498951
MF	GO:0001883	purine nucleoside binding	4	42	26	ADCY10,ATP13A3,BMS1,DHX29,GNAT1,HLCS,KIF5A,MAP2K7,MARS,MCM8,MKNK1,MYH14,MYH7B,MYH9,MYLK,NAV3,PFAS,PNPLA8,PRKDC,PTK7,RAD50,SMARCA4,TEC,TTLL12,TTN,ULK2	1.26389	0.0498951
MF	GO:0030554	adenyl nucleotide binding	6	41	26	ADCY10,ATP13A3,BMS1,DHX29,HLCS,KIF5A,MAP2K7,MARS,MCM8,MKNK1,MYH14,MYH7B,MYH9,MYLK,NAV3,PFAS,PNPLA8,PRKDC,PTK7,RAD50,RAPGEF3,SMARCA4,TEC,TTLL12,TTN,ULK2	1.29472	0.0336789
MF	GO:0032549	ribonucleoside binding	4	42	26	ADCY10,ATP13A3,BMS1,DHX29,GNAT1,HLCS,KIF5A,MAP2K7,MARS,MCM8,MKNK1,MYH14,MYH7B,MYH9,MYLK,NAV3,PFAS,PNPLA8,PRKDC,PTK7,RAD50,SMARCA4,TEC,TTLL12,TTN,ULK2	1.26389	0.0498951
MF	GO:0035639	purine ribonucleoside triphosphate binding	4	41	26	ADCY10,ATP13A3,BMS1,DHX29,GNAT1,HLCS,KIF5A,MAP2K7,MARS,MCM8,MKNK1,MYH14,MYH7B,MYH9,MYLK,NAV3,PFAS,PNPLA8,PRKDC,PTK7,RAD50,SMARCA4,TEC,TTLL12,TTN,ULK2	1.29472	0.0336789
MF	GO:0005524	ATP binding	8	39	25	ADCY10,ATP13A3,BMS1,DHX29,HLCS,KIF5A,MAP2K7,MARS,MCM8,MKNK1,MYH14,MYH7B,MYH9,MYLK,NAV3,PFAS,PNPLA8,PRKDC,PTK7,RAD50,SMARCA4,TEC,TTLL12,TTN,ULK2	1.30876	0.0313119
MF	GO:0005102	receptor binding	3	48	20	ADIPOQ,DOK6,FZD8,GNAT1,HIP1,IRS2,ITGA6,MBL2,NKX3-1,NR0B1,NRXN2,PLXNB1,S100A8,S100A9,SLIT1,SMARCA4,TACC2,TEC,THBS1,TIAM1	0.850694	0.897449
MF	GO:0019899	enzyme binding	3	40	19	ADCY10,CDC5L,CLTC,DBT,FZD8,GNAT1,HLCS,IL1RAP,IRS2,MAP2K7,NKX3-1,POT1,PRKDC,SMARCA4,SPTY2D1,TBC1D2,TBC1D4,TIAM1,TTN	0.969792	0.644412
MF	GO:0046914	transition metal ion binding	5	39	18	ADCY10,CA6,CPN1,CYP26B1,F5,NEURL1,NFU1,PDZRN4,PLOD3,POTEF,S100A8,S100A9,TRIM25,UBR1,ZMYND11,ZNF598,ZNF638,ZNF830	0.942308	0.708754
MF	GO:0003677	DNA binding	4	28	17	CDC5L,FEN1,GLMP,GTF2F1,MCM8,NKX3-1,NR0B1,PITX1,POT1,PRKDC,RAD50,SMARCA4,SPTY2D1,THAP4,ZBTB18,ZMYND11,ZNF638	1.23958	0.134062
MF	GO:0003723	RNA binding	4	20	17	BMS1,CBX8,CLTC,DHX29,DKC1,GEMIN5,KHDRBS2,L1TD1,MARS,MRM1,NR0B1,PSMA1,RBM25,RNASEH2A,RPL5,UPF3B,ZNF638	1.73542	0.000668362
MF	GO:0032403	protein complex binding	3	27	16	CD44,COL5A3,DOK6,GNAT1,HIP1,IRS2,ITGA6,ITGA9,MYH14,MYH9,SHROOM3,SPARCL1,SRGN,THBS1,TMEM201,TTN	1.20988	0.179063
MF	GO:0005509	calcium ion binding	5	28	13	CAPN9,CRACR2A,MASP1,MASP2,MBL2,OIT3,PCLO,S100A8,S100A9,SLIT1,SPARCL1,THBS1,TTN	0.947917	0.684662
MF	GO:0008092	cytoskeletal protein binding	3	18	13	HIP1,KIF5A,MAP1B,MYH14,MYH7B,MYH9,MYLK,S100A8,S100A9,SHROOM3,TIAM1,TMEM201,TTN	1.47454	0.0354766
MF	GO:0008270	zinc ion binding	6	26	13	CA6,CPN1,NEURL1,PDZRN4,POTEF,S100A8,S100A9,TRIM25,UBR1,ZMYND11,ZNF598,ZNF638,ZNF830	1.02083	0.537845
MF	GO:0038023	signaling receptor activity	3	18	13	CD44,FZD8,GPR19,GPR84,GRM5,HTR6,IL1RAP,NKX3-1,NR0B1,NRXN2,PIGR,PLXNB1,PTK7	1.47454	0.0354766
MF	GO:0042802	identical protein binding	3	41	13	ADIPOQ,FASN,GALE,GNPTG,HIP1,HLCS,KHDRBS2,MASP1,MYH9,NR0B1,TENM3,THBS1,TTN	0.647358	0.995069
MF	GO:0008233	peptidase activity	3	35	12	C1RL,CAPN9,CPN1,DCD,F5,FCN2,HGFAC,MASP1,MASP2,MBL2,PREPL,PSMA1	0.7	0.979725
MF	GO:0016462	pyrophosphatase activity	5	23	12	ATP13A3,BMS1,DHX29,GNAT1,KIF5A,MCM8,MYH14,MYH7B,MYH9,PCYOX1,RAD50,SMARCA4	1.06522	0.459025
MF	GO:0017111	nucleoside-triphosphatase activity	6	22	12	ATP13A3,BMS1,DHX29,GNAT1,KIF5A,MCM8,MYH14,MYH7B,MYH9,PCYOX1,RAD50,SMARCA4	1.11364	0.37395
MF	GO:0008134	transcription factor binding	3	13	11	CDC5L,GPX3,GTF2F1,HDAC11,NAB1,NKX3-1,NR0B1,PITX1,POTEF,PRKDC,SMARCA4	1.72756	0.00804815
MF	GO:0016301	kinase activity	4	16	11	IRS2,MAP2K7,MKNK1,MYLK,NAGS,PRKDC,PTK7,RAD50,TEC,TTN,ULK2	1.40365	0.084795
MF	GO:0046983	protein dimerization activity	3	25	11	ADIPOQ,FASN,GALE,GNPTG,HIP1,HLCS,KHDRBS2,MASP1,MYH9,NR0B1,TENM3	0.898333	0.766743
MF	GO:0004175	endopeptidase activity	5	28	10	C1RL,CAPN9,F5,FCN2,HGFAC,MASP1,MASP2,MBL2,PREPL,PSMA1	0.729167	0.953952
MF	GO:0004888	transmembrane signaling receptor activity	4	12	10	CD44,FZD8,GPR19,GPR84,GRM5,HTR6,IL1RAP,NRXN2,PIGR,PLXNB1	1.70139	0.0145387
MF	GO:0042803	protein homodimerization activity	4	21	10	ADIPOQ,FASN,GALE,GNPTG,HIP1,HLCS,MASP1,MYH9,NR0B1,TENM3	0.972222	0.638178
MF	GO:0050839	cell adhesion molecule binding	3	19	10	DHX29,FASN,ITGA6,MYH9,NRXN2,SLC14A2,TBC1D2,TENM3,THBS1,TRIM25	1.07456	0.462933
MF	GO:0008236	serine-type peptidase activity	5	26	9	C1RL,CPN1,F5,FCN2,HGFAC,MASP1,MASP2,MBL2,PREPL	0.706731	0.960119
MF	GO:0016773	phosphotransferase activity, alcohol group as acceptor	4	14	9	IRS2,MAP2K7,MKNK1,MYLK,PRKDC,PTK7,TEC,TTN,ULK2	1.3125	0.184343
MF	GO:0017171	serine hydrolase activity	3	26	9	C1RL,CPN1,F5,FCN2,HGFAC,MASP1,MASP2,MBL2,PREPL	0.706731	0.960119
MF	GO:0031406	carboxylic acid binding	4	12	9	ADIPOQ,CYP26B1,HLCS,NAGS,PLOD3,S100A8,S100A9,UBR1,UCP1	1.53125	0.0597318
MF	GO:0043177	organic acid binding	3	12	9	ADIPOQ,CYP26B1,HLCS,NAGS,PLOD3,S100A8,S100A9,UBR1,UCP1	1.53125	0.0597318
MF	GO:0043565	sequence-specific DNA binding	5	10	9	CDC5L,NKX3-1,NR0B1,PITX1,POT1,RAD50,SMARCA4,ZBTB18,ZMYND11	1.8375	0.00816081
MF	GO:0003690	double-stranded DNA binding	5	10	8	FEN1,NKX3-1,PITX1,PRKDC,RAD50,SMARCA4,ZMYND11,ZNF638	1.63333	0.0450727
MF	GO:0003779	actin binding	4	10	8	HIP1,MYH14,MYH7B,MYH9,MYLK,SHROOM3,TMEM201,TTN	1.63333	0.0450727
MF	GO:0004252	serine-type endopeptidase activity	6	25	8	C1RL,F5,FCN2,HGFAC,MASP1,MASP2,MBL2,PREPL	0.653333	0.977535
MF	GO:0004672	protein kinase activity	5	12	8	MAP2K7,MKNK1,MYLK,PRKDC,PTK7,TEC,TTN,ULK2	1.36111	0.169641
MF	GO:0016887	ATPase activity	7	16	8	ATP13A3,DHX29,KIF5A,MYH14,MYH9,PCYOX1,RAD50,SMARCA4	1.02083	0.567796
MF	GO:0019900	kinase binding	4	9	8	CDC5L,CLTC,GNAT1,IL1RAP,IRS2,MAP2K7,TIAM1,TTN	1.81481	0.0155432
MF	GO:0019901	protein kinase binding	5	9	8	CDC5L,CLTC,GNAT1,IL1RAP,IRS2,MAP2K7,TIAM1,TTN	1.81481	0.0155432
MF	GO:0019904	protein domain specific binding	3	11	8	CDC5L,FZD8,IRS2,KHDRBS2,MYH9,NKX3-1,NR0B1,RAPGEF3	1.48485	0.0963682
MF	GO:0005543	phospholipid binding	4	17	7	ARHGAP9,HIP1,PCLO,SNX32,TEC,THBS1,UCP1	0.840686	0.819028
MF	GO:0016788	hydrolase activity, acting on ester bonds	3	15	7	DUSP7,FAM135A,FASN,FEN1,PNPLA8,RAD50,RNASEH2A	0.952778	0.672087
MF	GO:0042623	ATPase activity, coupled	8	11	7	ATP13A3,DHX29,MYH14,MYH9,PCYOX1,RAD50,SMARCA4	1.29924	0.247727
MF	GO:0000975	regulatory region DNA binding	5	11	6	CDC5L,GLMP,NKX3-1,PITX1,SMARCA4,ZMYND11	1.11364	0.471914
MF	GO:0004674	protein serine/threonine kinase activity	6	7	6	MAP2K7,MKNK1,MYLK,PRKDC,TTN,ULK2	1.75	0.0539493
MF	GO:0005518	collagen binding	4	10	6	CD44,COL5A3,ITGA9,SPARCL1,SRGN,THBS1	1.225	0.34963
MF	GO:0008047	enzyme activator activity	3	17	6	ARHGAP9,GTF2F1,NKX3-1,PLXNB1,TBC1D2,TBC1D4	0.720588	0.922233
MF	GO:0022891	substrate-specific transmembrane transporter activity	3	14	6	ATP13A3,KCNK13,PCYOX1,SLC14A2,SLC26A2,SLC6A14	0.875	0.770483
MF	GO:0042393	histone binding	3	9	6	ANP32C,CBX8,NCAPG2,SMARCA4,SPTY2D1,ZMYND11	1.36111	0.230697
MF	GO:0044212	transcription regulatory region DNA binding	6	11	6	CDC5L,GLMP,NKX3-1,PITX1,SMARCA4,ZMYND11	1.11364	0.471914
MF	GO:0045296	cadherin binding	4	10	6	DHX29,FASN,ITGA6,MYH9,TBC1D2,TRIM25	1.225	0.34963
MF	GO:0051015	actin filament binding	5	6	6	HIP1,MYH14,MYH9,SHROOM3,TMEM201,TTN	2.04167	0.0130786
MF	GO:0000981	RNA polymerase II transcription factor activity, sequence-specific DNA binding	3	6	5	CDC5L,GLMP,NKX3-1,NR0B1,PITX1	1.70139	0.0977604
MF	GO:0003712	transcription cofactor activity	3	8	5	GLMP,GTF2F1,NR0B1,SMARCA4,ZMYND11	1.27604	0.339077
MF	GO:0004842	ubiquitin-protein transferase activity	4	9	5	NEURL1,PDZRN4,POTEF,TRIM25,UBR1	1.13426	0.474553
MF	GO:0004930	G-protein coupled receptor activity	5	6	5	FZD8,GPR19,GPR84,GRM5,HTR6	1.70139	0.0977604
MF	GO:0005516	calmodulin binding	3	7	5	MKNK1,MYH14,MYH9,MYLK,TTN	1.45833	0.207288
MF	GO:0005539	glycosaminoglycan binding	3	19	5	ACAN,CD44,COL5A3,SLIT1,THBS1	0.537281	0.990034
MF	GO:0008017	microtubule binding	5	7	5	KIF5A,MAP1B,S100A8,S100A9,TIAM1	1.45833	0.207288
MF	GO:0015075	ion transmembrane transporter activity	4	12	5	ATP13A3,KCNK13,PCYOX1,SLC26A2,SLC6A14	0.850694	0.790776
MF	GO:0015631	tubulin binding	4	7	5	KIF5A,MAP1B,S100A8,S100A9,TIAM1	1.45833	0.207288
MF	GO:0016746	transferase activity, transferring acyl groups	3	6	5	AGPAT1,DBT,FASN,NAGS,TGM4	1.70139	0.0977604
MF	GO:0019787	ubiquitin-like protein transferase activity	3	9	5	NEURL1,PDZRN4,POTEF,TRIM25,UBR1	1.13426	0.474553
MF	GO:0098632	protein binding involved in cell-cell adhesion	4	9	5	DHX29,FASN,ITGA6,MYH9,TRIM25	1.13426	0.474553
MF	GO:0098641	cadherin binding involved in cell-cell adhesion	5	9	5	DHX29,FASN,ITGA6,MYH9,TRIM25	1.13426	0.474553
MF	GO:0000976	transcription regulatory region sequence-specific DNA binding	7	5	4	NKX3-1,PITX1,SMARCA4,ZMYND11	1.63333	0.172865
MF	GO:0003774	motor activity	7	5	4	KIF5A,MYH14,MYH7B,MYH9	1.63333	0.172865
MF	GO:0004386	helicase activity	7	7	4	DHX29,MCM8,RAD50,SMARCA4	1.16667	0.477456
MF	GO:0005044	scavenger receptor activity	4	6	4	CD5L,LGALS3BP,PRG4,SSC5D	1.36111	0.323074
MF	GO:0005096	GTPase activator activity	5	6	4	ARHGAP9,PLXNB1,TBC1D2,TBC1D4	1.36111	0.323074
MF	GO:0016747	transferase activity, transferring acyl groups other than amino-acyl groups	4	5	4	AGPAT1,DBT,FASN,NAGS	1.63333	0.172865
MF	GO:0030695	GTPase regulator activity	4	6	4	ARHGAP9,PLXNB1,TBC1D2,TBC1D4	1.36111	0.323074
MF	GO:0035257	nuclear hormone receptor binding	5	5	4	NKX3-1,NR0B1,SMARCA4,TACC2	1.63333	0.172865
MF	GO:0038024	cargo receptor activity	3	6	4	CD5L,LGALS3BP,PRG4,SSC5D	1.36111	0.323074
MF	GO:0043236	laminin binding	3	5	4	ITGA6,ITGA9,SSC5D,THBS1	1.63333	0.172865
MF	GO:0048306	calcium-dependent protein binding	3	5	4	FCN2,MASP1,MASP2,MBL2	1.63333	0.172865
MF	GO:0051427	hormone receptor binding	4	5	4	NKX3-1,NR0B1,SMARCA4,TACC2	1.63333	0.172865
MF	GO:0000977	RNA polymerase II regulatory region sequence-specific DNA binding	8	3	3	PITX1,SMARCA4,ZMYND11	2.04167	0.116249
MF	GO:0001012	RNA polymerase II regulatory region DNA binding	7	3	3	PITX1,SMARCA4,ZMYND11	2.04167	0.116249
MF	GO:0001076	transcription factor activity, RNA polymerase II transcription factor binding	3	5	3	CDC5L,PITX1,SMARCA4	1.225	0.480741
MF	GO:0001948	glycoprotein binding	3	10	3	COL5A3,FCN2,THBS1	0.6125	0.940962
MF	GO:0003713	transcription coactivator activity	4	3	3	GLMP,GTF2F1,SMARCA4	2.04167	0.116249
MF	GO:0003714	transcription corepressor activity	4	5	3	NR0B1,SMARCA4,ZMYND11	1.225	0.480741
MF	GO:0003727	single-stranded RNA binding	5	3	3	CBX8,KHDRBS2,L1TD1	2.04167	0.116249
MF	GO:0003729	mRNA binding	5	3	3	GEMIN5,RBM25,UPF3B	2.04167	0.116249
MF	GO:0004518	nuclease activity	4	5	3	FEN1,RAD50,RNASEH2A	1.225	0.480741
MF	GO:0004519	endonuclease activity	5	4	3	FEN1,RAD50,RNASEH2A	1.53125	0.296015
MF	GO:0004713	protein tyrosine kinase activity	6	5	3	MAP2K7,TEC,TTN	1.225	0.480741
MF	GO:0004857	enzyme inhibitor activity	3	35	3	POT1,PZP,SAG	0.175	1
MF	GO:0004879	RNA polymerase II transcription factor activity, ligand-activated sequence-specific DNA binding	4	3	3	GLMP,NKX3-1,NR0B1	2.04167	0.116249
MF	GO:0005088	Ras guanyl-nucleotide exchange factor activity	3	3	3	IRS2,RAPGEF3,TIAM1	2.04167	0.116249
MF	GO:0005504	fatty acid binding	6	5	3	S100A8,S100A9,UCP1	1.225	0.480741
MF	GO:0005506	iron ion binding	6	7	3	CYP26B1,NFU1,PLOD3	0.875	0.759121
MF	GO:0008201	heparin binding	4	16	3	COL5A3,SLIT1,THBS1	0.382812	0.997872
MF	GO:0008324	cation transmembrane transporter activity	5	9	3	ATP13A3,KCNK13,SLC6A14	0.680556	0.903208
MF	GO:0008509	anion transmembrane transporter activity	5	4	3	PCYOX1,SLC26A2,SLC6A14	1.53125	0.296015
MF	GO:0015267	channel activity	4	5	3	KCNK13,SLC14A2,SLC26A2	1.225	0.480741
MF	GO:0016627	oxidoreductase activity, acting on the CH-CH group of donors	3	3	3	ACADL,FASN,RETSAT	2.04167	0.116249
MF	GO:0017016	Ras GTPase binding	6	4	3	TBC1D2,TBC1D4,TIAM1	1.53125	0.296015
MF	GO:0019838	growth factor binding	3	5	3	IGFALS,ITGA6,THBS1	1.225	0.480741
MF	GO:0019842	vitamin binding	3	7	3	FASN,HLCS,PLOD3	0.875	0.759121
MF	GO:0019902	phosphatase binding	4	3	3	CDC5L,IRS2,MAP2K7	2.04167	0.116249
MF	GO:0019903	protein phosphatase binding	5	3	3	CDC5L,IRS2,MAP2K7	2.04167	0.116249
MF	GO:0022803	passive transmembrane transporter activity	3	5	3	KCNK13,SLC14A2,SLC26A2	1.225	0.480741
MF	GO:0031267	small GTPase binding	5	4	3	TBC1D2,TBC1D4,TIAM1	1.53125	0.296015
MF	GO:0035064	methylated histone binding	4	5	3	CBX8,NCAPG2,ZMYND11	1.225	0.480741
MF	GO:0035091	phosphatidylinositol binding	5	3	3	ARHGAP9,HIP1,SNX32	2.04167	0.116249
MF	GO:0035258	steroid hormone receptor binding	6	4	3	NKX3-1,NR0B1,SMARCA4	1.53125	0.296015
MF	GO:0036041	long-chain fatty acid binding	7	3	3	S100A8,S100A9,UCP1	2.04167	0.116249
MF	GO:0043394	proteoglycan binding	4	5	3	COL5A3,FCN2,THBS1	1.225	0.480741
MF	GO:0046982	protein heterodimerization activity	4	7	3	HIP1,KHDRBS2,TENM3	0.875	0.759121
MF	GO:0051020	GTPase binding	4	4	3	TBC1D2,TBC1D4,TIAM1	1.53125	0.296015
MF	GO:0061630	ubiquitin protein ligase activity	5	5	3	NEURL1,TRIM25,UBR1	1.225	0.480741
MF	GO:0098531	transcription factor activity, direct ligand regulated sequence-specific DNA binding	3	3	3	GLMP,NKX3-1,NR0B1	2.04167	0.116249
MF	GO:0000146	microfilament motor activity	8	2	2	MYH14,MYH9	2.04167	0.239047
MF	GO:0000287	magnesium ion binding	5	4	2	ADCY10,MAP2K7	1.02083	0.673272
MF	GO:0000978	RNA polymerase II core promoter proximal region sequence-specific DNA binding	9	2	2	PITX1,SMARCA4	2.04167	0.239047
MF	GO:0000987	core promoter proximal region sequence-specific DNA binding	8	2	2	PITX1,SMARCA4	2.04167	0.239047
MF	GO:0001047	core promoter binding	7	2	2	NKX3-1,SMARCA4	2.04167	0.239047
MF	GO:0001159	core promoter proximal region DNA binding	7	2	2	PITX1,SMARCA4	2.04167	0.239047
MF	GO:0001190	transcriptional activator activity, RNA polymerase II transcription factor binding	6	2	2	PITX1,SMARCA4	2.04167	0.239047
MF	GO:0001191	transcriptional repressor activity, RNA polymerase II transcription factor binding	4	2	2	PITX1,SMARCA4	2.04167	0.239047
MF	GO:0001968	fibronectin binding	3	4	2	SSC5D,THBS1	1.02083	0.673272
MF	GO:0003684	damaged DNA binding	5	3	2	FEN1,POT1	1.36111	0.484644
MF	GO:0003697	single-stranded DNA binding	5	2	2	POT1,RAD50	2.04167	0.239047
MF	GO:0003707	steroid hormone receptor activity	4	2	2	NKX3-1,NR0B1	2.04167	0.239047
MF	GO:0003924	GTPase activity	7	3	2	BMS1,GNAT1	1.36111	0.484644
MF	GO:0004520	endodeoxyribonuclease activity	6	2	2	FEN1,RAD50	2.04167	0.239047
MF	GO:0004521	endoribonuclease activity	6	3	2	FEN1,RNASEH2A	1.36111	0.484644
MF	GO:0004523	RNA-DNA hybrid ribonuclease activity	8	3	2	FEN1,RNASEH2A	1.36111	0.484644
MF	GO:0004527	exonuclease activity	5	2	2	FEN1,RAD50	2.04167	0.239047
MF	GO:0004536	deoxyribonuclease activity	5	2	2	FEN1,RAD50	2.04167	0.239047
MF	GO:0004540	ribonuclease activity	5	4	2	FEN1,RNASEH2A	1.02083	0.673272
MF	GO:0004896	cytokine receptor activity	5	2	2	CD44,IL1RAP	2.04167	0.239047
MF	GO:0005158	insulin receptor binding	4	2	2	DOK6,IRS2	2.04167	0.239047
MF	GO:0005178	integrin binding	4	5	2	ITGA6,THBS1	0.816667	0.801626
MF	GO:0005216	ion channel activity	6	4	2	KCNK13,SLC26A2	1.02083	0.673272
MF	GO:0005520	insulin-like growth factor binding	4	3	2	IGFALS,ITGA6	1.36111	0.484644
MF	GO:0005525	GTP binding	8	4	2	BMS1,GNAT1	1.02083	0.673272
MF	GO:0005540	hyaluronic acid binding	4	2	2	ACAN,CD44	2.04167	0.239047
MF	GO:0008026	ATP-dependent helicase activity	9	4	2	DHX29,RAD50	1.02083	0.673272
MF	GO:0008094	DNA-dependent ATPase activity	9	3	2	RAD50,SMARCA4	1.36111	0.484644
MF	GO:0008238	exopeptidase activity	5	5	2	CPN1,PREPL	0.816667	0.801626
MF	GO:0008514	organic anion transmembrane transporter activity	6	2	2	SLC26A2,SLC6A14	2.04167	0.239047
MF	GO:0015077	monovalent inorganic cation transmembrane transporter activity	7	3	2	KCNK13,SLC6A14	1.36111	0.484644
MF	GO:0015108	chloride transmembrane transporter activity	7	3	2	PCYOX1,SLC26A2	1.36111	0.484644
MF	GO:0015291	secondary active transmembrane transporter activity	4	2	2	SLC26A2,SLC6A14	2.04167	0.239047
MF	GO:0016407	acetyltransferase activity	5	2	2	FASN,NAGS	2.04167	0.239047
MF	GO:0016597	amino acid binding	5	2	2	NAGS,UBR1	2.04167	0.239047
MF	GO:0016705	oxidoreductase activity, acting on paired donors, with incorporation or reduction of molecular oxygen	3	3	2	CYP26B1,PLOD3	1.36111	0.484644
MF	GO:0016757	transferase activity, transferring glycosyl groups	3	2	2	PLOD3,ST3GAL5	2.04167	0.239047
MF	GO:0016810	hydrolase activity, acting on carbon-nitrogen (but not peptide) bonds	3	4	2	FAAH2,HDAC11	1.02083	0.673272
MF	GO:0016811	hydrolase activity, acting on carbon-nitrogen (but not peptide) bonds, in linear amides	4	3	2	FAAH2,HDAC11	1.36111	0.484644
MF	GO:0016820	hydrolase activity, acting on acid anhydrides, catalyzing transmembrane movement of substances	4	4	2	ATP13A3,PCYOX1	1.02083	0.673272
MF	GO:0016836	hydro-lyase activity	4	2	2	CA6,FASN	2.04167	0.239047
MF	GO:0016891	endoribonuclease activity, producing 5'-phosphomonoesters	7	3	2	FEN1,RNASEH2A	1.36111	0.484644
MF	GO:0017137	Rab GTPase binding	7	2	2	TBC1D2,TBC1D4	2.04167	0.239047
MF	GO:0019208	phosphatase regulator activity	3	2	2	GTF2F1,SAG	2.04167	0.239047
MF	GO:0022890	inorganic cation transmembrane transporter activity	6	8	2	KCNK13,SLC6A14	0.510417	0.962143
MF	GO:0030247	polysaccharide binding	3	3	2	FCN2,PRG4	1.36111	0.484644
MF	GO:0030276	clathrin binding	3	2	2	CLTC,HIP1	2.04167	0.239047
MF	GO:0030515	snoRNA binding	5	2	2	BMS1,DKC1	2.04167	0.239047
MF	GO:0030594	neurotransmitter receptor activity	4	2	2	GRM5,HTR6	2.04167	0.239047
MF	GO:0030674	protein binding, bridging	3	4	2	HIP1,RAD50	1.02083	0.673272
MF	GO:0030898	actin-dependent ATPase activity	9	2	2	MYH14,MYH9	2.04167	0.239047
MF	GO:0031625	ubiquitin protein ligase binding	5	6	2	DBT,FZD8	0.680556	0.883235
MF	GO:0032051	clathrin light chain binding	4	2	2	CLTC,HIP1	2.04167	0.239047
MF	GO:0032561	guanyl ribonucleotide binding	7	5	2	BMS1,GNAT1	0.816667	0.801626
MF	GO:0035325	Toll-like receptor binding	4	2	2	S100A8,S100A9	2.04167	0.239047
MF	GO:0035662	Toll-like receptor 4 binding	5	2	2	S100A8,S100A9	2.04167	0.239047
MF	GO:0042162	telomeric DNA binding	6	2	2	POT1,RAD50	2.04167	0.239047
MF	GO:0042625	ATPase coupled ion transmembrane transporter activity	11	3	2	ATP13A3,PCYOX1	1.36111	0.484644
MF	GO:0042626	ATPase activity, coupled to transmembrane movement of substances	10	4	2	ATP13A3,PCYOX1	1.02083	0.673272
MF	GO:0043021	ribonucleoprotein complex binding	3	4	2	DHX29,GEMIN5	1.02083	0.673272
MF	GO:0043047	single-stranded telomeric DNA binding	7	2	2	POT1,RAD50	2.04167	0.239047
MF	GO:0043492	ATPase activity, coupled to movement of substances	9	4	2	ATP13A3,PCYOX1	1.02083	0.673272
MF	GO:0043621	protein self-association	3	2	2	NKX3-1,TTN	2.04167	0.239047
MF	GO:0044389	ubiquitin-like protein ligase binding	4	6	2	DBT,FZD8	0.680556	0.883235
MF	GO:0046873	metal ion transmembrane transporter activity	7	7	2	KCNK13,SLC6A14	0.583333	0.93288
MF	GO:0046943	carboxylic acid transmembrane transporter activity	7	2	2	SLC26A2,SLC6A14	2.04167	0.239047
MF	GO:0048029	monosaccharide binding	3	3	2	MBL2,PLOD3	1.36111	0.484644
MF	GO:0050543	icosatetraenoic acid binding	8	2	2	S100A8,S100A9	2.04167	0.239047
MF	GO:0050544	arachidonic acid binding	9	2	2	S100A8,S100A9	2.04167	0.239047
MF	GO:0050662	coenzyme binding	3	2	2	ACADL,FASN	2.04167	0.239047
MF	GO:0050786	RAGE receptor binding	4	2	2	S100A8,S100A9	2.04167	0.239047
MF	GO:0051880	G-quadruplex DNA binding	5	2	2	POT1,RAD50	2.04167	0.239047
MF	GO:0052689	carboxylic ester hydrolase activity	4	4	2	FAM135A,PNPLA8	1.02083	0.673272
MF	GO:0070008	serine-type exopeptidase activity	6	2	2	CPN1,PREPL	2.04167	0.239047
MF	GO:0098847	sequence-specific single stranded DNA binding	6	2	2	POT1,RAD50	2.04167	0.239047
MF	GO:1901981	phosphatidylinositol phosphate binding	6	2	2	ARHGAP9,HIP1	2.04167	0.239047
MF	GO:1990782	protein tyrosine kinase binding	6	2	2	IL1RAP,TIAM1	2.04167	0.239047
MF	GO:0001664	G-protein coupled receptor binding	4	5	1	GNAT1	0.408333	0.966556
MF	GO:0001846	opsonin binding	3	3	1	MASP2	0.680556	0.868495
MF	GO:0001848	complement binding	3	7	1	MASP2	0.291667	0.99161
MF	GO:0002020	protease binding	4	8	1	TTN	0.255208	0.99582
MF	GO:0004601	peroxidase activity	4	3	1	GPX3	0.680556	0.868495
MF	GO:0004866	endopeptidase inhibitor activity	5	27	1	PZP	0.0756173	1
MF	GO:0004867	serine-type endopeptidase inhibitor activity	6	19	1	PZP	0.107456	0.999998
MF	GO:0005125	cytokine activity	4	3	1	ADIPOQ	0.680556	0.868495
MF	GO:0005179	hormone activity	4	3	1	ADIPOQ	0.680556	0.868495
MF	GO:0005501	retinoid binding	4	4	1	CYP26B1	0.510417	0.93357
MF	GO:0005507	copper ion binding	6	5	1	F5	0.408333	0.966556
MF	GO:0016504	peptidase activator activity	4	3	1	NKX3-1	0.680556	0.868495
MF	GO:0016684	oxidoreductase activity, acting on peroxide as acceptor	3	3	1	GPX3	0.680556	0.868495
MF	GO:0019840	isoprenoid binding	3	4	1	CYP26B1	0.510417	0.93357
MF	GO:0020037	heme binding	4	5	1	CYP26B1	0.408333	0.966556
MF	GO:0030414	peptidase inhibitor activity	4	27	1	PZP	0.0756173	1
MF	GO:0071813	lipoprotein particle binding	4	4	1	THBS1	0.510417	0.93357

## Sheet: Table_S4A
Table S4.A. GO terms associated with proteins specific for fraction F7 and F9 (showed are clusters of GO terms summarized in Table S4.B)
GO domain	Analyzed Data (sub)Set(s)	GO Term ID	Cluster ID	GO Term Name	GO Term Depth	Total number of genes in Reference Set	Number of genes in Analyzed Subset	Gene ID in present Analyzed Subset	Enrichment of Analyzed Subset in relation to the Reference (ratio)	Enrichment of Analyzed Subset in relation to the Reference (p-value)
BP	F7-spec	GO:0006260	1	DNA replication	7	5	3	RAD50,RNASEH2A,ZNF830	2.43797	0.0978027
BP	F7-spec	GO:0006278	1	RNA-dependent DNA biosynthetic process	8	4	3	DKC1,POT1,RAD50	3.04747	0.0475379
BP	F7-spec	GO:0032774	1	RNA biosynthetic process	7	28	10	CBX8,CDC5L,GTF2F1,HDAC11,HIP1,KHDRBS2,PITX1,SMARCA4,ZBTB18,ZMYND11	1.45118	0.117371
BP	F7-spec	GO:0034645	1	cellular macromolecule biosynthetic process	5	47	17	CBX8,CDC5L,DHX29,DKC1,GTF2F1,HDAC11,HIP1,KHDRBS2,PITX1,POT1,RAD50,RNASEH2A,SMARCA4,TRIM25,ZBTB18,ZMYND11,ZNF830	1.4697	0.0832126
BP	F7-spec	GO:0043604	1	amide biosynthetic process	5	8	1	DHX29	0.507911	0.864559
BP	F7-spec	GO:0044265	1	cellular macromolecule catabolic process	5	15	4	FBXO36,RNASEH2A,TRIM25,UBR1	1.08354	0.527203
BP	F7-spec	GO:0071897	1	DNA biosynthetic process	7	14	4	DKC1,POT1,RAD50,TRIM25	1.16094	0.014028
BP	F9-spec	GO:0006278	1	RNA-dependent DNA biosynthetic process	8	4	1	ERVK-7	1.25391	0.591046
BP	F9-spec	GO:0006402	1	mRNA catabolic process	8	4	2	RNH1,RPSA	2.50781	0.178872
BP	F9-spec	GO:0032774	1	RNA biosynthetic process	7	28	10	ASCC3,INTS10,KDM4C,KDM7A,KLF15,NOTCH2,RPSA,SETX,TBL1Y,ZNF652	1.79129	0.0315603
BP	F9-spec	GO:0034645	1	cellular macromolecule biosynthetic process	5	47	13	ASCC3,ERVK-7,INTS10,KDM4C,KDM7A,KLF15,MUC5B,NOTCH2,PPM1B,RPSA,SETX,TBL1Y,ZNF652	1.3873	0.184877
BP	F9-spec	GO:0043604	1	amide biosynthetic process	5	8	1	RPSA	0.626953	0.792598
BP	F9-spec	GO:0044265	1	cellular macromolecule catabolic process	5	15	5	KLHL11,RNH1,RPSA,TBL1Y,YOD1	1.67188	0.157631
BP	F9-spec	GO:0071897	1	DNA biosynthetic process	7	14	1	ERVK-7	0.358259	0.673611
BP	F7-spec	GO:0000122	2	negative regulation of transcription from RNA polymerase II promoter	11	6	5	CBX8,FZD8,SMARCA4,ZBTB18,ZMYND11	3.38608	0.0111497
BP	F7-spec	GO:0000723	2	telomere maintenance	7	6	4	DKC1,POT1,PRKDC,RAD50	2.70886	0.014028
BP	F7-spec	GO:0006139	2	nucleobase-containing compound metabolic process	4	58	24	ADCY10,CBX8,CDC5L,DHX29,DKC1,GEMIN5,GTF2F1,HDAC11,HIP1,KHDRBS2,MRM1,PFAS,PITX1,POT1,PRKDC,RAD50,RBM25,RNASEH2A,SLC26A2,SMARCA4,TRIM25,ZBTB18,ZMYND11,ZNF830	1.68136	0.00433322
BP	F7-spec	GO:0006259	2	DNA metabolic process	6	16	8	CDC5L,DKC1,POT1,PRKDC,RAD50,RNASEH2A,TRIM25,ZNF830	2.03165	0.0217526
BP	F7-spec	GO:0006355	2	regulation of transcription, DNA-templated	9	39	17	CBX8,CDC5L,FAM83G,FZD8,GTF2F1,HDAC11,HIP1,IL1RAP,KHDRBS2,PITX1,PRKDC,S100A8,S100A9,SMARCA4,TRIM25,ZBTB18,ZMYND11	1.77118	0.0308047
BP	F7-spec	GO:0006397	2	mRNA processing	8	9	5	CDC5L,GEMIN5,GTF2F1,KHDRBS2,RBM25	2.25738	0.0435816
BP	F7-spec	GO:0006417	2	regulation of translation	7	6	4	GEMIN5,MKNK1,NEURL1,S100A9	2.70886	0.0341764
BP	F7-spec	GO:0007004	2	telomere maintenance via telomerase	9	4	3	DKC1,POT1,RAD50	3.04747	0.0144799
BP	F7-spec	GO:0009116	2	nucleoside metabolic process	6	4	1	SLC26A2	1.01582	0.678953
BP	F7-spec	GO:0010833	2	telomere maintenance via telomere lengthening	8	6	3	DKC1,POT1,RAD50	2.03165	0.0144799
BP	F7-spec	GO:0016070	2	RNA metabolic process	6	42	16	CBX8,CDC5L,DHX29,DKC1,GEMIN5,GTF2F1,HDAC11,HIP1,KHDRBS2,MRM1,PITX1,RBM25,RNASEH2A,SMARCA4,ZBTB18,ZMYND11	1.54792	0.0425326
BP	F7-spec	GO:0016233	2	telomere capping	8	5	3	POT1,PRKDC,RAD50	2.43797	0.0144799
BP	F7-spec	GO:0032204	2	regulation of telomere maintenance	7	5	3	DKC1,POT1,RAD50	2.43797	0.0475379
BP	F7-spec	GO:0032206	2	positive regulation of telomere maintenance	8	6	3	DKC1,POT1,RAD50	2.03165	0.0475379
BP	F7-spec	GO:0045892	2	negative regulation of transcription, DNA-templated	10	11	6	CBX8,FZD8,PITX1,SMARCA4,ZBTB18,ZMYND11	2.21634	0.0474268
BP	F7-spec	GO:0051054	2	positive regulation of DNA metabolic process	7	6	4	CBX8,DKC1,POT1,RAD50	2.70886	0.0341764
BP	F7-spec	GO:0051090	2	regulation of sequence-specific DNA binding transcription factor activity	10	7	5	IL1RAP,S100A8,S100A9,SMARCA4,TRIM25	2.90235	0.0435816
BP	F7-spec	GO:0051091	2	positive regulation of sequence-specific DNA binding transcription factor activity	11	6	5	IL1RAP,S100A8,S100A9,SMARCA4,TRIM25	3.38608	0.023983
BP	F7-spec	GO:0051092	2	positive regulation of NF-kappaB transcription factor activity	12	4	4	IL1RAP,S100A8,S100A9,TRIM25	4.06329	0.0341764
BP	F7-spec	GO:0051252	2	regulation of RNA metabolic process	6	40	18	CBX8,CDC5L,FAM83G,FZD8,GTF2F1,HDAC11,HIP1,IL1RAP,KHDRBS2,PITX1,PRKDC,RBM25,S100A8,S100A9,SMARCA4,TRIM25,ZBTB18,ZMYND11	1.82848	0.0221026
BP	F7-spec	GO:1902679	2	negative regulation of RNA biosynthetic process	8	14	6	CBX8,FZD8,PITX1,SMARCA4,ZBTB18,ZMYND11	1.74141	0.0709276
BP	F7-spec	GO:1903506	2	regulation of nucleic acid-templated transcription	8	52	17	CBX8,CDC5L,FAM83G,FZD8,GTF2F1,HDAC11,HIP1,IL1RAP,KHDRBS2,PITX1,PRKDC,S100A8,S100A9,SMARCA4,TRIM25,ZBTB18,ZMYND11	1.32838	0.0308047
BP	F7-spec	GO:1903507	2	negative regulation of nucleic acid-templated transcription	9	14	6	CBX8,FZD8,PITX1,SMARCA4,ZBTB18,ZMYND11	1.74141	0.0474268
BP	F7-spec	GO:2000278	2	regulation of DNA biosynthetic process	7	4	2	DKC1,POT1	2.03165	0.254472
BP	F7-spec	GO:2001141	2	regulation of RNA biosynthetic process	7	91	17	CBX8,CDC5L,FAM83G,FZD8,GTF2F1,HDAC11,HIP1,IL1RAP,KHDRBS2,PITX1,PRKDC,S100A8,S100A9,SMARCA4,TRIM25,ZBTB18,ZMYND11	0.759076	0.038444
BP	F9-spec	GO:0006139	2	nucleobase-containing compound metabolic process	4	58	23	ASCC3,COX4I2,CTPS1,DDX42,DTX3L,ENPP4,ERVK-7,INTS10,KDM4C,KDM7A,KLF15,MSH6,NOTCH2,PAICS,RNH1,RPSA,SBDS,SETX,TBL1Y,TRDMT1,UBE2NL,USP39,ZNF652	1.98895	0.000323172
BP	F9-spec	GO:0006259	2	DNA metabolic process	6	16	6	ASCC3,DTX3L,ERVK-7,MSH6,SETX,UBE2NL	1.88086	0.0754201
BP	F9-spec	GO:0006355	2	regulation of transcription, DNA-templated	9	39	12	ASCC3,CAMK1D,CAND1,CDK5RAP2,ECM1,KDM4C,KDM7A,KLF15,NOTCH2,SETX,TBL1Y,ZNF652	1.54327	0.175363
BP	F9-spec	GO:0006397	2	mRNA processing	8	9	3	DDX42,SETX,USP39	1.67188	0.258447
BP	F9-spec	GO:0009116	2	nucleoside metabolic process	6	4	3	COX4I2,CTPS1,ENPP4	3.76172	0.0261257
BP	F9-spec	GO:0016070	2	RNA metabolic process	6	42	16	ASCC3,DDX42,ERVK-7,INTS10,KDM4C,KDM7A,KLF15,NOTCH2,RNH1,RPSA,SBDS,SETX,TBL1Y,TRDMT1,USP39,ZNF652	1.91071	0.00470242
BP	F9-spec	GO:0045892	2	negative regulation of transcription, DNA-templated	10	11	1	TBL1Y	0.455966	0.934191
BP	F9-spec	GO:0051054	2	positive regulation of DNA metabolic process	7	6	1	MSH6	0.835938	0.739715
BP	F9-spec	GO:0051090	2	regulation of sequence-specific DNA binding transcription factor activity	10	7	1	CAMK1D	0.716518	0.868636
BP	F9-spec	GO:0051091	2	positive regulation of sequence-specific DNA binding transcription factor activity	11	6	1	CAMK1D	0.835938	0.834871
BP	F9-spec	GO:0051252	2	regulation of RNA metabolic process	6	40	12	ASCC3,CAMK1D,CAND1,CDK5RAP2,ECM1,KDM4C,KDM7A,KLF15,NOTCH2,SETX,TBL1Y,ZNF652	1.50469	0.221313
BP	F9-spec	GO:1902679	2	negative regulation of RNA biosynthetic process	8	14	1	TBL1Y	0.358259	0.947821
BP	F9-spec	GO:1903506	2	regulation of nucleic acid-templated transcription	8	52	12	ASCC3,CAMK1D,CAND1,CDK5RAP2,ECM1,KDM4C,KDM7A,KLF15,NOTCH2,SETX,TBL1Y,ZNF652	1.15745	0.175363
BP	F9-spec	GO:1903507	2	negative regulation of nucleic acid-templated transcription	9	14	1	TBL1Y	0.358259	0.934191
BP	F9-spec	GO:2000142	2	regulation of DNA-templated transcription, initiation	10	9	2	CAND1,SETX	1.11458	0.0392523
BP	F9-spec	GO:2000144	2	positive regulation of DNA-templated transcription, initiation	11	3	2	CAND1,SETX	3.34375	0.0392523
BP	F9-spec	GO:2001141	2	regulation of RNA biosynthetic process	7	91	12	ASCC3,CAMK1D,CAND1,CDK5RAP2,ECM1,KDM4C,KDM7A,KLF15,NOTCH2,SETX,TBL1Y,ZNF652	0.661401	0.197693
BP	F7-spec	GO:0007346	3	regulation of mitotic cell cycle	5	6	3	PRKDC,SMARCA4,ZNF830	2.03165	0.161429
BP	F7-spec	GO:0010564	3	regulation of cell cycle process	5	9	3	PRKDC,SMARCA4,ZNF830	1.35443	0.233842
BP	F7-spec	GO:0045930	3	negative regulation of mitotic cell cycle	6	5	3	PRKDC,SMARCA4,ZNF830	2.43797	0.0978027
BP	F7-spec	GO:0051726	3	regulation of cell cycle	4	11	4	CDC5L,PRKDC,SMARCA4,ZNF830	1.47756	0.273676
BP	F7-spec	GO:1901987	3	regulation of cell cycle phase transition	6	8	3	PRKDC,SMARCA4,ZNF830	1.52373	0.0475379
BP	F7-spec	GO:1901990	3	regulation of mitotic cell cycle phase transition	7	4	3	PRKDC,SMARCA4,ZNF830	3.04747	0.0475379
BP	F7-spec	GO:1901991	3	negative regulation of mitotic cell cycle phase transition	8	5	3	PRKDC,SMARCA4,ZNF830	2.43797	0.0475379
BP	F9-spec	GO:0010564	3	regulation of cell cycle process	5	9	1	CDK5RAP2	0.557292	0.792598
BP	F9-spec	GO:0051726	3	regulation of cell cycle	4	11	2	CDK5RAP2,NOTCH2	0.911932	0.680703
BP	F7-spec	GO:0007165	4	signal transduction	4	69	28	ADCY10,CD44,CDC5L,DUSP7,FAM83G,FZD8,GNAT1,GPR19,GPR84,GRM5,GTF2F1,HIP1,HTR6,IL1RAP,IRS2,MKNK1,NEDD9,NEURL1,PCLO,PLXNB1,PRKDC,PTK7,RAPGEF3,S100A8,S100A9,SPARCL1,TEC,TRIM25	1.64887	0.023658
BP	F7-spec	GO:0007166	4	cell surface receptor signaling pathway	5	33	14	CD44,FAM83G,FZD8,GPR19,GRM5,GTF2F1,IL1RAP,IRS2,NEDD9,NEURL1,PLXNB1,PTK7,TEC,TRIM25	1.72382	0.0787437
BP	F7-spec	GO:0035567	4	non-canonical Wnt signaling pathway	8	5	2	FZD8,PTK7	1.62532	0.358919
BP	F7-spec	GO:0060071	4	Wnt signaling pathway, planar cell polarity pathway	9	14	1	PTK7	0.290235	0.678953
BP	F9-spec	GO:0007165	4	signal transduction	4	69	15	CAMK1D,CD164,CDC42EP1,ECM1,EPHB2,IGF2R,MSH6,MUC5B,NOTCH2,PATJ,PIK3CB,PLCH2,SEMA3F,SETX,YOD1	1.09035	0.760015
BP	F9-spec	GO:0007166	4	cell surface receptor signaling pathway	5	33	7	EPHB2,IGF2R,MUC5B,NOTCH2,PIK3CB,SEMA3F,SETX	1.06392	0.726668
BP	F9-spec	GO:0030522	4	intracellular receptor signaling pathway	5	5	1	NOTCH2	1.00313	0.673611
BP	F7-spec	GO:0006464	5	cellular protein modification process	6	44	18	CBX8,DUSP7,HDAC11,HLCS,IRS2,MKNK1,MYLK,NEURL1,PDZRN4,PRKDC,PTK7,S100A8,S100A9,TEC,TGM4,TRIM25,TTN,UBR1	1.66226	0.0748406
BP	F7-spec	GO:0006468	5	protein phosphorylation	7	14	8	DUSP7,IRS2,MKNK1,MYLK,PRKDC,PTK7,TEC,TTN	2.32188	0.0328703
BP	F7-spec	GO:0006470	5	protein dephosphorylation	7	7	1	DUSP7	0.58047	0.678953
BP	F7-spec	GO:0016570	5	histone modification	7	31	3	CBX8,HDAC11,HLCS	0.393222	0.310683
BP	F7-spec	GO:0036211	5	protein modification process	5	46	18	CBX8,DUSP7,HDAC11,HLCS,IRS2,MKNK1,MYLK,NEURL1,PDZRN4,PRKDC,PTK7,S100A8,S100A9,TEC,TGM4,TRIM25,TTN,UBR1	1.58998	0.0748406
BP	F7-spec	GO:0044267	5	cellular protein metabolic process	5	53	20	CBX8,DHX29,DUSP7,FBXO36,HDAC11,HLCS,IRS2,MKNK1,MYLK,NEURL1,PDZRN4,PRKDC,PTK7,S100A8,S100A9,TEC,TGM4,TRIM25,TTN,UBR1	1.53332	0.211859
BP	F9-spec	GO:0000209	5	protein polyubiquitination	10	5	3	DTX3L,NPEPPS,UBE2NL	3.00937	0.0261257
BP	F9-spec	GO:0006464	5	cellular protein modification process	6	44	19	BRPF3,CAMK1D,CAND1,DTX3L,EPHB2,KDM4C,KDM7A,KLHL11,METAP2,MUC5B,NPEPPS,PPM1B,PPM1J,SETX,STYX,TBL1Y,UBE2NL,USP39,YOD1	2.16584	0.00291305
BP	F9-spec	GO:0006468	5	protein phosphorylation	7	14	3	CAMK1D,EPHB2,SETX	1.07478	0.695012
BP	F9-spec	GO:0006470	5	protein dephosphorylation	7	7	3	PPM1B,PPM1J,STYX	2.14955	0.0261257
BP	F9-spec	GO:0006482	5	protein demethylation	8	4	2	KDM4C,KDM7A	2.50781	0.0392523
BP	F9-spec	GO:0016570	5	histone modification	7	31	5	BRPF3,DTX3L,KDM4C,KDM7A,TBL1Y	0.808972	0.00935326
BP	F9-spec	GO:0016577	5	histone demethylation	9	31	2	KDM4C,KDM7A	0.323589	0.0392523
BP	F9-spec	GO:0031365	5	N-terminal protein amino acid modification	7	46	2	METAP2,PPM1B	0.218071	0.0392523
BP	F9-spec	GO:0033169	5	histone H3-K9 demethylation	11	2	2	KDM4C,KDM7A	5.01562	0.0392523
BP	F9-spec	GO:0036211	5	protein modification process	5	46	19	BRPF3,CAMK1D,CAND1,DTX3L,EPHB2,KDM4C,KDM7A,KLHL11,METAP2,MUC5B,NPEPPS,PPM1B,PPM1J,SETX,STYX,TBL1Y,UBE2NL,USP39,YOD1	2.07167	0.00291305
BP	F9-spec	GO:0044267	5	cellular protein metabolic process	5	53	20	BRPF3,CAMK1D,CAND1,DTX3L,EPHB2,KDM4C,KDM7A,KLHL11,METAP2,MUC5B,NPEPPS,PPM1B,PPM1J,RPSA,SETX,STYX,TBL1Y,UBE2NL,USP39,YOD1	1.89269	0.0280902
BP	F9-spec	GO:0070076	5	histone lysine demethylation	10	2	2	KDM4C,KDM7A	5.01562	0.0392523
BP	F7-spec	GO:0006082	6	organic acid metabolic process	4	16	7	ACAN,FAAH2,HLCS,PFAS,PNPLA8,SLC26A2,SLC6A14	1.77769	0.157704
BP	F7-spec	GO:0006520	6	cellular amino acid metabolic process	7	7	2	PFAS,SLC6A14	1.16094	0.547192
BP	F7-spec	GO:0006725	6	cellular aromatic compound metabolic process	3	62	24	ADCY10,CBX8,CDC5L,DHX29,DKC1,GEMIN5,GTF2F1,HDAC11,HIP1,KHDRBS2,MRM1,PFAS,PITX1,POT1,PRKDC,RAD50,RBM25,RNASEH2A,SLC26A2,SMARCA4,TRIM25,ZBTB18,ZMYND11,ZNF830	1.57289	0.0115393
BP	F7-spec	GO:0006790	6	sulfur compound metabolic process	3	9	4	ACAN,HLCS,NFU1,SLC26A2	1.80591	0.0648786
BP	F7-spec	GO:0006796	6	phosphate-containing compound metabolic process	4	31	14	ADCY10,AGPAT1,DUSP7,IRS2,MKNK1,MYLK,PFAS,PNPLA8,PRKDC,PTK7,RAD50,SLC26A2,TEC,TTN	1.83503	0.0410225
BP	F7-spec	GO:0019752	6	carboxylic acid metabolic process	6	27	5	FAAH2,HLCS,PFAS,PNPLA8,SLC6A14	0.752461	0.354011
BP	F7-spec	GO:0032787	6	monocarboxylic acid metabolic process	7	10	3	FAAH2,HLCS,PNPLA8	1.21899	0.463705
BP	F7-spec	GO:0046483	6	heterocycle metabolic process	3	59	25	ADCY10,CBX8,CDC5L,DHX29,DKC1,GEMIN5,GTF2F1,HDAC11,HIP1,HLCS,KHDRBS2,MRM1,PFAS,PITX1,POT1,PRKDC,RAD50,RBM25,RNASEH2A,SLC26A2,SMARCA4,TRIM25,ZBTB18,ZMYND11,ZNF830	1.72173	0.00500986
BP	F7-spec	GO:0055114	6	oxidation-reduction process	3	24	1	PLOD3	0.169304	0.98259
BP	F7-spec	GO:1901657	6	glycosyl compound metabolic process	4	4	1	SLC26A2	1.01582	0.678953
BP	F9-spec	GO:0006082	6	organic acid metabolic process	4	16	1	CTPS1	0.313477	0.987268
BP	F9-spec	GO:0006520	6	cellular amino acid metabolic process	7	7	1	CTPS1	0.716518	0.792598
BP	F9-spec	GO:0006725	6	cellular aromatic compound metabolic process	3	62	23	ASCC3,COX4I2,CTPS1,DDX42,DTX3L,ENPP4,ERVK-7,INTS10,KDM4C,KDM7A,KLF15,MSH6,NOTCH2,PAICS,RNH1,RPSA,SBDS,SETX,TBL1Y,TRDMT1,UBE2NL,USP39,ZNF652	1.86064	0.000991573
BP	F9-spec	GO:0006796	6	phosphate-containing compound metabolic process	4	31	12	CAMK1D,COX4I2,CTPS1,EPHB2,PAICS,PIK3CB,PLCH2,PPM1B,PPM1J,SETX,STYX,TTC7B	1.94153	0.0403727
BP	F9-spec	GO:0019752	6	carboxylic acid metabolic process	6	27	1	CTPS1	0.185764	0.974124
BP	F9-spec	GO:0046483	6	heterocycle metabolic process	3	59	23	ASCC3,COX4I2,CTPS1,DDX42,DTX3L,ENPP4,ERVK-7,INTS10,KDM4C,KDM7A,KLF15,MSH6,NOTCH2,PAICS,RNH1,RPSA,SBDS,SETX,TBL1Y,TRDMT1,UBE2NL,USP39,ZNF652	1.95524	0.000991573
BP	F9-spec	GO:0055114	6	oxidation-reduction process	3	24	3	COX4I2,KDM4C,KDM7A	0.626953	0.553162
BP	F9-spec	GO:0070988	6	demethylation	3	2	2	KDM4C,KDM7A	5.01562	0.0392523
BP	F9-spec	GO:1901657	6	glycosyl compound metabolic process	4	4	3	COX4I2,CTPS1,ENPP4	3.76172	0.0261257
BP	F7-spec	GO:0022618	7	ribonucleoprotein complex assembly	6	28	1	GEMIN5	0.145118	0.864559
BP	F9-spec	GO:0000245	7	spliceosomal complex assembly	12	2	2	SETX,USP39	5.01562	0.0392523
BP	F9-spec	GO:0022618	7	ribonucleoprotein complex assembly	6	28	4	RPSA,SBDS,SETX,USP39	0.716518	0.0313824
BP	F9-spec	GO:0042255	7	ribosome assembly	7	6	2	RPSA,SBDS	1.67188	0.178872
BP	F7-spec	GO:0006323	8	DNA packaging	6	4	1	TTN	1.01582	0.678953
BP	F7-spec	GO:0006996	8	organelle organization	3	49	22	CBX8,CCDC40,DKC1,HDAC11,HIP1,HLCS,KRT9,MYH14,NEDD9,NEURL1,PCLO,POT1,PRKDC,PTK7,RAD50,S100A9,SMARCA4,TACC2,TEX12,TTN,ZMYND11,ZNF830	1.82433	0.00224077
BP	F7-spec	GO:0007010	8	cytoskeleton organization	4	15	11	CCDC40,HIP1,KRT9,MYH14,NEDD9,NEURL1,PCLO,PTK7,S100A9,TACC2,TTN	2.97975	0.00036876
BP	F7-spec	GO:0016569	8	covalent chromatin modification	6	12	5	CBX8,HDAC11,HLCS,SMARCA4,ZMYND11	1.69304	0.0704918
BP	F7-spec	GO:0032200	8	telomere organization	5	8	4	DKC1,POT1,PRKDC,RAD50	2.03165	0.014028
BP	F7-spec	GO:0033044	8	regulation of chromosome organization	6	10	4	DKC1,POT1,RAD50,RAPGEF3	1.62532	0.0648786
BP	F7-spec	GO:0051276	8	chromosome organization	4	24	12	CBX8,DKC1,HDAC11,HLCS,POT1,PRKDC,RAD50,SMARCA4,TEX12,TTN,ZMYND11,ZNF830	2.03165	0.00458363
BP	F7-spec	GO:0061024	8	membrane organization	3	15	2	HIP1,TBC1D4	0.541772	0.976783
BP	F7-spec	GO:2001252	8	positive regulation of chromosome organization	7	30	3	DKC1,POT1,RAD50	0.406329	0.0978027
BP	F9-spec	GO:0006996	8	organelle organization	3	49	13	ASCC3,BRPF3,CDK5RAP2,DTX3L,KDM4C,KDM7A,MIEF1,MSH6,RPSA,SBDS,SETX,TBL1Y,TSNARE1	1.33068	0.229931
BP	F9-spec	GO:0007010	8	cytoskeleton organization	4	15	2	CDK5RAP2,SBDS	0.66875	0.88725
BP	F9-spec	GO:0010821	8	regulation of mitochondrion organization	6	2	2	MIEF1,NPEPPS	5.01562	0.0392523
BP	F9-spec	GO:0010822	8	positive regulation of mitochondrion organization	7	2	2	MIEF1,NPEPPS	5.01562	0.0392523
BP	F9-spec	GO:0016569	8	covalent chromatin modification	6	12	5	BRPF3,DTX3L,KDM4C,KDM7A,TBL1Y	2.08984	0.0301264
BP	F9-spec	GO:0031334	8	positive regulation of protein complex assembly	6	30	3	CAND1,CDC42EP1,SETX	0.501563	0.00762898
BP	F9-spec	GO:0048284	8	organelle fusion	4	2	2	MIEF1,TSNARE1	5.01562	0.0392523
BP	F9-spec	GO:0051276	8	chromosome organization	4	24	8	ASCC3,BRPF3,DTX3L,KDM4C,KDM7A,MSH6,SETX,TBL1Y	1.67188	0.0796899
BP	F9-spec	GO:0061024	8	membrane organization	3	15	6	EPS15L1,GRIPAP1,IGF2R,MIEF1,TSNARE1,TTC7B	2.00625	0.187312
BP	F9-spec	GO:0061025	8	membrane fusion	4	24	2	MIEF1,TSNARE1	0.417969	0.0392523
BP	F7-spec	GO:0034220	9	ion transmembrane transport	5	13	4	ATP13A3,KCNK13,SLC26A2,SLC6A14	1.25024	0.273676
BP	F7-spec	GO:0098655	9	cation transmembrane transport	6	13	2	ATP13A3,KCNK13	0.625122	0.547192
BP	F9-spec	GO:0034220	9	ion transmembrane transport	5	13	5	ATP7B,COX4I2,MICU2,SLC39A8,TRPM3	1.92909	0.0467744
BP	F9-spec	GO:0070588	9	calcium ion transmembrane transport	9	3	2	MICU2,TRPM3	3.34375	0.0392523
BP	F9-spec	GO:0098655	9	cation transmembrane transport	6	13	5	ATP7B,COX4I2,MICU2,SLC39A8,TRPM3	1.92909	0.00414952
BP	F7-spec	GO:0000075	10	cell cycle checkpoint	6	5	3	CDC5L,PRKDC,ZNF830	2.43797	0.0144799
BP	F7-spec	GO:0000278	10	mitotic cell cycle	4	13	5	CDC5L,NEDD9,PRKDC,TTN,ZNF830	1.5628	0.10467
BP	F7-spec	GO:0006928	10	movement of cell or subcellular component	3	34	15	ADCY10,CCDC40,CD44,DOK6,HTR6,IRS2,KIF5A,MYH14,NEURL1,PLXNB1,PTK7,S100A8,S100A9,TMEM201,TTN	1.79263	0.0172154
BP	F7-spec	GO:0007018	10	microtubule-based movement	4	9	4	ADCY10,CCDC40,KIF5A,TMEM201	1.80591	0.0648786
BP	F7-spec	GO:0007049	10	cell cycle	3	24	8	CDC5L,NEDD9,PRKDC,RAD50,TEX12,TTN,ZMYND11,ZNF830	1.35443	0.113327
BP	F7-spec	GO:0007268	10	chemical synaptic transmission	7	5	4	GRM5,HTR6,KIF5A,PCLO	3.25063	0.0341764
BP	F7-spec	GO:0008219	10	cell death	3	20	7	HIP1,KRT32,KRT9,PNPLA8,PRKDC,S100A8,S100A9	1.42215	0.0940329
BP	F7-spec	GO:0022402	10	cell cycle process	4	31	6	NEDD9,PRKDC,RAD50,TEX12,TTN,ZNF830	0.786443	0.264726
BP	F7-spec	GO:0030029	10	actin filament-based process	3	27	5	MYH14,NEDD9,PTK7,S100A9,TTN	0.752461	0.0111497
BP	F7-spec	GO:0030036	10	actin cytoskeleton organization	5	27	5	MYH14,NEDD9,PTK7,S100A9,TTN	0.752461	0.0111497
BP	F7-spec	GO:0042113	10	B cell activation	6	10	1	PRKDC	0.406329	0.678953
BP	F7-spec	GO:1903047	10	mitotic cell cycle process	5	27	4	NEDD9,PRKDC,TTN,ZNF830	0.601969	0.212219
BP	F9-spec	GO:0000278	10	mitotic cell cycle	4	13	2	CDK5RAP2,SBDS	0.771635	0.680703
BP	F9-spec	GO:0002312	10	B cell activation involved in immune response	7	8	2	MSH6,NOTCH2	1.25391	0.0392523
BP	F9-spec	GO:0006928	10	movement of cell or subcellular component	3	34	5	DNAH9,EPHB2,PIK3CB,SBDS,SEMA3F	0.737592	0.900583
BP	F9-spec	GO:0007018	10	microtubule-based movement	4	9	1	DNAH9	0.557292	0.792598
BP	F9-spec	GO:0007049	10	cell cycle	3	24	5	CDK5RAP2,MSH6,NOTCH2,SBDS,USP39	1.04492	0.410996
BP	F9-spec	GO:0008219	10	cell death	3	20	2	MSH6,NOTCH2	0.501563	0.88725
BP	F9-spec	GO:0022402	10	cell cycle process	4	31	4	CDK5RAP2,MSH6,NOTCH2,SBDS	0.647177	0.498981
BP	F9-spec	GO:0022406	10	membrane docking	3	15	2	CDK5RAP2,TSNARE1	0.66875	0.0392523
BP	F9-spec	GO:0042113	10	B cell activation	6	10	3	CTPS1,MSH6,NOTCH2	1.50469	0.0261257
BP	F9-spec	GO:1903047	10	mitotic cell cycle process	5	27	2	CDK5RAP2,SBDS	0.371528	0.626117
BP	F7-spec	GO:0000077	11	DNA damage checkpoint	8	3	3	CDC5L,PRKDC,ZNF830	4.06329	0.0144799
BP	F9-spec	GO:0001666	11	response to hypoxia	5	6	2	COX4I2,NPEPPS	1.67188	0.343091
BP	F9-spec	GO:0036294	11	cellular response to decreased oxygen levels	5	6	2	COX4I2,NPEPPS	1.67188	0.178872
BP	F9-spec	GO:0071453	11	cellular response to oxygen levels	4	8	2	COX4I2,NPEPPS	1.25391	0.178872
BP	F9-spec	GO:0071456	11	cellular response to hypoxia	6	8	2	COX4I2,NPEPPS	1.25391	0.178872
BP	F7-spec	GO:0009416	12	response to light stimulus	4	7	1	GNAT1	0.58047	0.864559
BP	F7-spec	GO:0009620	12	response to fungus	5	3	3	DCD,S100A8,S100A9	4.06329	0.0475379
BP	F7-spec	GO:0009725	12	response to hormone	4	14	5	CDC5L,IRS2,PLOD3,PRKDC,TBC1D4	1.45118	0.466976
BP	F7-spec	GO:0014070	12	response to organic cyclic compound	4	14	4	CDC5L,HLCS,RAPGEF3,TRIM25	1.16094	0.731782
BP	F7-spec	GO:0034097	12	response to cytokine	4	14	4	CD44,CDC5L,IL1RAP,TRIM25	1.16094	0.466024
BP	F7-spec	GO:0050832	12	defense response to fungus	6	3	3	DCD,S100A8,S100A9	4.06329	0.0475379
BP	F7-spec	GO:0071774	12	response to fibroblast growth factor	5	5	3	CD44,CDC5L,GTF2F1	2.43797	0.0475379
BP	F9-spec	GO:0009416	12	response to light stimulus	4	7	2	MSH6,NETO1	1.43304	0.422416
BP	F9-spec	GO:0009725	12	response to hormone	4	14	1	TBL1Y	0.358259	0.983858
BP	F9-spec	GO:0014070	12	response to organic cyclic compound	4	14	1	TBL1Y	0.358259	0.987268
BP	F9-spec	GO:0071774	12	response to fibroblast growth factor	5	5	1	SETX	1.00313	0.591046
BP	F7-spec	GO:0002009	13	morphogenesis of an epithelium	5	5	4	CCDC40,PLOD3,PTK7,SHROOM3	3.25063	0.014028
BP	F7-spec	GO:0008544	13	epidermis development	4	13	3	KRT32,KRT9,PLOD3	0.937683	0.0978027
BP	F7-spec	GO:0009653	13	anatomical structure morphogenesis	3	36	16	CCDC40,DOK6,FZD8,GNAT1,IRS2,KIF5A,MYH14,MYLK,PITX1,PLOD3,PLXNB1,PRKDC,PTK7,RAPGEF3,SHROOM3,TTN	1.80591	0.0339848
BP	F7-spec	GO:0009888	13	tissue development	3	43	16	CCDC40,CD44,KRT32,KRT9,MYH14,MYLK,NEURL1,PITX1,PLOD3,PRKDC,PTK7,RAPGEF3,SHROOM3,TEC,TTN,ZBTB18	1.51192	0.00216297
BP	F7-spec	GO:0014706	13	striated muscle tissue development	5	8	5	MYH14,NEURL1,PITX1,TTN,ZBTB18	2.53956	0.0111497
BP	F7-spec	GO:0048729	13	tissue morphogenesis	4	7	6	CCDC40,MYLK,PLOD3,PTK7,SHROOM3,TTN	3.48282	0.00107554
BP	F7-spec	GO:0060429	13	epithelium development	4	17	8	CCDC40,KRT32,KRT9,PLOD3,PRKDC,PTK7,RAPGEF3,SHROOM3	1.91214	0.0079407
BP	F7-spec	GO:0060537	13	muscle tissue development	4	7	6	MYH14,MYLK,NEURL1,PITX1,TTN,ZBTB18	3.48282	0.00344971
BP	F7-spec	GO:0060560	13	developmental growth involved in morphogenesis	4	8	2	PLXNB1,PTK7	1.01582	0.547192
BP	F7-spec	GO:0060562	13	epithelial tube morphogenesis	6	5	3	CCDC40,PTK7,SHROOM3	2.43797	0.0475379
BP	F7-spec	GO:0061061	13	muscle structure development	3	8	6	MYH14,MYLK,NEURL1,PITX1,TTN,ZBTB18	3.04747	0.00830423
BP	F9-spec	GO:0009653	13	anatomical structure morphogenesis	3	36	6	ECM1,EPHB2,NOTCH2,PIK3CB,SEMA3F,UPK3A	0.835938	0.900356
BP	F9-spec	GO:0009888	13	tissue development	3	43	5	ECM1,KLF15,SBDS,SEMA3F,UPK3A	0.583212	0.850556
BP	F9-spec	GO:0060429	13	epithelium development	4	17	2	KLF15,UPK3A	0.590074	0.806872
BP	F9-spec	GO:0060560	13	developmental growth involved in morphogenesis	4	8	1	SEMA3F	0.626953	0.792598
BP	F9-spec	GO:0061061	13	muscle structure development	3	8	1	CD164	0.626953	0.868636
BP	F7-spec	GO:0001816	14	cytokine production	3	3	3	IL1RAP,S100A8,S100A9	4.06329	0.0475379
BP	F7-spec	GO:0002064	14	epithelial cell development	6	3	3	PLOD3,RAPGEF3,SHROOM3	4.06329	0.0144799
BP	F7-spec	GO:0002520	14	immune system development	5	7	2	FZD8,PRKDC	1.16094	0.547192
BP	F7-spec	GO:0007275	14	multicellular organism development	3	72	31	ACAN,CCDC40,CD44,DOK6,FZD8,GNAT1,HDAC11,HTR6,IL1RAP,IRS2,KIF5A,KRT32,KRT9,MYH14,MYLK,NEURL1,PCLO,PITX1,PLOD3,PLXNB1,PRKDC,PTK7,RAPGEF3,S100A8,S100A9,SHROOM3,SMARCA4,TACC2,TTN,ZBTB18,ZNF830	1.74947	0.0271864
BP	F7-spec	GO:0007399	14	nervous system development	5	41	21	ACAN,DOK6,FZD8,GNAT1,HDAC11,HTR6,IL1RAP,IRS2,KIF5A,NEURL1,PCLO,PITX1,PLOD3,PLXNB1,PRKDC,PTK7,S100A8,S100A9,SHROOM3,SMARCA4,TACC2	2.0812	0.00590471
BP	F7-spec	GO:0007417	14	central nervous system development	6	17	10	ACAN,HDAC11,HTR6,IRS2,NEURL1,PITX1,PRKDC,S100A8,S100A9,TACC2	2.39017	0.0152514
BP	F7-spec	GO:0007517	14	muscle organ development	6	7	6	MYH14,MYLK,NEURL1,PITX1,TTN,ZBTB18	3.48282	0.00107554
BP	F7-spec	GO:0007519	14	skeletal muscle tissue development	8	24	4	MYH14,NEURL1,PITX1,ZBTB18	0.677215	0.00346061
BP	F7-spec	GO:0009887	14	animal organ morphogenesis	6	17	6	CCDC40,GNAT1,MYLK,PLOD3,PTK7,TTN	1.4341	0.134613
BP	F7-spec	GO:0009913	14	epidermal cell differentiation	6	14	2	KRT32,KRT9	0.58047	0.254472
BP	F7-spec	GO:0021782	14	glial cell development	9	3	3	HDAC11,S100A8,S100A9	4.06329	0.0475379
BP	F7-spec	GO:0021915	14	neural tube development	7	36	3	PLOD3,PTK7,SHROOM3	0.338608	0.0144799
BP	F7-spec	GO:0030154	14	cell differentiation	4	52	24	CDC5L,DOK6,FZD8,GNAT1,HDAC11,HIP1,IL1RAP,IRS2,KIF5A,KRT32,KRT9,NEURL1,PITX1,PLOD3,PLXNB1,PRKDC,PTK7,RAPGEF3,S100A8,S100A9,SHROOM3,TEC,TTN,ZNF830	1.87537	0.0115393
BP	F7-spec	GO:0030216	14	keratinocyte differentiation	7	4	2	KRT32,KRT9	2.03165	0.254472
BP	F7-spec	GO:0030323	14	respiratory tube development	6	3	3	CCDC40,PLOD3,PTK7	4.06329	0.0475379
BP	F7-spec	GO:0030324	14	lung development	7	3	3	CCDC40,PLOD3,PTK7	4.06329	0.0475379
BP	F7-spec	GO:0030855	14	epithelial cell differentiation	5	11	6	KRT32,KRT9,PLOD3,PTK7,RAPGEF3,SHROOM3	2.21634	0.0294775
BP	F7-spec	GO:0031424	14	keratinization	8	17	2	KRT32,KRT9	0.478034	0.254472
BP	F7-spec	GO:0035239	14	tube morphogenesis	5	5	3	CCDC40,PTK7,SHROOM3	2.43797	0.0475379
BP	F7-spec	GO:0035295	14	tube development	4	6	4	CCDC40,PLOD3,PTK7,SHROOM3	2.70886	0.0648786
BP	F7-spec	GO:0043588	14	skin development	6	7	2	KRT32,KRT9	1.16094	0.457663
BP	F7-spec	GO:0048468	14	cell development	5	25	15	DOK6,GNAT1,HDAC11,IRS2,KIF5A,NEURL1,PLOD3,PLXNB1,PRKDC,RAPGEF3,S100A8,S100A9,SHROOM3,TTN,ZNF830	2.43797	0.00322444
BP	F7-spec	GO:0048513	14	animal organ development	5	47	21	CCDC40,CD44,FZD8,GNAT1,HTR6,IRS2,KRT32,KRT9,MYH14,MYLK,NEURL1,PITX1,PLOD3,PLXNB1,PRKDC,PTK7,SMARCA4,TACC2,TTN,ZBTB18,ZNF830	1.81551	0.0308253
BP	F7-spec	GO:0048731	14	system development	4	75	31	ACAN,CCDC40,CD44,DOK6,FZD8,GNAT1,HDAC11,HTR6,IL1RAP,IRS2,KIF5A,KRT32,KRT9,MYH14,MYLK,NEURL1,PCLO,PITX1,PLOD3,PLXNB1,PRKDC,PTK7,RAPGEF3,S100A8,S100A9,SHROOM3,SMARCA4,TACC2,TTN,ZBTB18,ZNF830	1.67949	0.00891546
BP	F7-spec	GO:0060538	14	skeletal muscle organ development	7	4	4	MYH14,NEURL1,PITX1,ZBTB18	4.06329	0.00346061
BP	F7-spec	GO:0060541	14	respiratory system development	5	3	3	CCDC40,PLOD3,PTK7	4.06329	0.0475379
BP	F7-spec	GO:0070268	14	cornification	9	8	2	KRT32,KRT9	1.01582	0.254472
BP	F9-spec	GO:0002520	14	immune system development	5	7	4	CD164,MSH6,NOTCH2,SBDS	2.86607	0.0313824
BP	F9-spec	GO:0007275	14	multicellular organism development	3	72	17	ATP7B,CAMK1D,CD164,CDK5RAP2,ECM1,ELAVL3,EPHB2,IGF2R,KDM7A,KLF15,MSH6,NOTCH2,PIK3CB,SBDS,SEMA3F,SETX,UPK3A	1.18424	0.788401
BP	F9-spec	GO:0007399	14	nervous system development	5	41	10	CAMK1D,CDK5RAP2,ELAVL3,EPHB2,KDM7A,KLF15,NOTCH2,PIK3CB,SEMA3F,SETX	1.22332	0.647684
BP	F9-spec	GO:0007417	14	central nervous system development	6	17	4	CDK5RAP2,EPHB2,KDM7A,SEMA3F	1.18015	0.633853
BP	F9-spec	GO:0007517	14	muscle organ development	6	7	1	CD164	0.716518	0.792598
BP	F9-spec	GO:0009887	14	animal organ morphogenesis	6	17	2	EPHB2,NOTCH2	0.590074	0.838021
BP	F9-spec	GO:0021545	14	cranial nerve development	7	2	2	EPHB2,SEMA3F	5.01562	0.0392523
BP	F9-spec	GO:0021675	14	nerve development	6	15	2	EPHB2,SEMA3F	0.66875	0.0392523
BP	F9-spec	GO:0030154	14	cell differentiation	4	52	12	CAMK1D,CAND1,CDK5RAP2,ELAVL3,EPHB2,KLF15,NOTCH2,PIK3CB,SEMA3F,SETX,TBL1Y,UPK3A	1.15745	0.711851
BP	F9-spec	GO:0030855	14	epithelial cell differentiation	5	11	2	KLF15,UPK3A	0.911932	0.680703
BP	F9-spec	GO:0045665	14	negative regulation of neuron differentiation	10	4	3	CDK5RAP2,EPHB2,SEMA3F	3.76172	0.0261257
BP	F9-spec	GO:0048468	14	cell development	5	25	3	EPHB2,PIK3CB,SEMA3F	0.601875	0.973712
BP	F9-spec	GO:0048513	14	animal organ development	5	47	12	ATP7B,CD164,CDK5RAP2,ECM1,EPHB2,IGF2R,KDM7A,KLF15,NOTCH2,SBDS,SEMA3F,UPK3A	1.28059	0.556954
BP	F9-spec	GO:0048731	14	system development	4	75	17	ATP7B,CAMK1D,CD164,CDK5RAP2,ECM1,ELAVL3,EPHB2,IGF2R,KDM7A,KLF15,MSH6,NOTCH2,PIK3CB,SBDS,SEMA3F,SETX,UPK3A	1.13688	0.669137
BP	F7-spec	GO:0042391	15	regulation of membrane potential	3	8	4	GRM5,KCNK13,MYH14,SLC26A2	2.03165	0.0341764
BP	F9-spec	GO:0042391	15	regulation of membrane potential	3	8	1	NETO1	0.626953	0.739715
BP	F7-spec	GO:0007159	16	leukocyte cell-cell adhesion	5	3	3	CD44,S100A8,S100A9	4.06329	0.0475379
BP	F7-spec	GO:0070486	16	leukocyte aggregation	6	3	3	CD44,S100A8,S100A9	4.06329	0.0144799
BP	F7-spec	GO:0006936	17	muscle contraction	4	8	3	MYH14,MYLK,TTN	1.52373	0.0475379
BP	F7-spec	GO:0048232	17	male gamete generation	6	11	3	ADCY10,KRT9,NEURL1	1.10817	0.534967
BP	F9-spec	GO:0048232	17	male gamete generation	6	11	4	DNAH9,IGF2R,SETX,STYX	1.82386	0.156215
BP	F7-spec	GO:0010243	18	response to organonitrogen compound	4	15	8	CDC5L,HLCS,IRS2,NEURL1,PRKDC,RAPGEF3,TBC1D4,UBR1	2.16709	0.00425883
BP	F7-spec	GO:0032868	18	response to insulin	7	4	3	IRS2,PRKDC,TBC1D4	3.04747	0.0475379
BP	F7-spec	GO:0032869	18	cellular response to insulin stimulus	8	30	3	IRS2,PRKDC,TBC1D4	0.406329	0.0475379
BP	F7-spec	GO:0032870	18	cellular response to hormone stimulus	5	14	5	CDC5L,IRS2,PLOD3,PRKDC,TBC1D4	1.45118	0.192203
BP	F7-spec	GO:0043434	18	response to peptide hormone	6	5	4	CDC5L,IRS2,PRKDC,TBC1D4	3.25063	0.014028
BP	F7-spec	GO:0044344	18	cellular response to fibroblast growth factor stimulus	6	4	3	CD44,CDC5L,GTF2F1	3.04747	0.0475379
BP	F7-spec	GO:0071310	18	cellular response to organic substance	4	47	14	CD44,CDC5L,FAM83G,GTF2F1,IL1RAP,IRS2,NEURL1,PLOD3,PRKDC,PTK7,RAPGEF3,TBC1D4,TRIM25,UBR1	1.21034	0.0184942
BP	F7-spec	GO:0071345	18	cellular response to cytokine stimulus	5	12	4	CD44,CDC5L,IL1RAP,TRIM25	1.35443	0.337734
BP	F7-spec	GO:0071375	18	cellular response to peptide hormone stimulus	7	5	4	CDC5L,IRS2,PRKDC,TBC1D4	3.25063	0.014028
BP	F7-spec	GO:0071396	18	cellular response to lipid	5	14	1	PTK7	0.290235	0.924219
BP	F7-spec	GO:0071407	18	cellular response to organic cyclic compound	5	13	2	CDC5L,RAPGEF3	0.625122	0.626028
BP	F7-spec	GO:0071417	18	cellular response to organonitrogen compound	5	15	7	CDC5L,IRS2,NEURL1,PRKDC,RAPGEF3,TBC1D4,UBR1	1.8962	0.00102244
BP	F7-spec	GO:1901652	18	response to peptide	5	17	4	CDC5L,IRS2,PRKDC,TBC1D4	0.956069	0.0341764
BP	F7-spec	GO:1901653	18	cellular response to peptide	6	7	4	CDC5L,IRS2,PRKDC,TBC1D4	2.32188	0.0341764
BP	F9-spec	GO:0010243	18	response to organonitrogen compound	4	15	2	KLF15,TRDMT1	0.66875	0.770627
BP	F9-spec	GO:0044344	18	cellular response to fibroblast growth factor stimulus	6	4	1	SETX	1.25391	0.591046
BP	F9-spec	GO:0071310	18	cellular response to organic substance	4	47	3	KLF15,SETX,YOD1	0.320146	0.981956
BP	F9-spec	GO:0071396	18	cellular response to lipid	5	14	1	SETX	0.358259	0.868636
BP	F9-spec	GO:0071417	18	cellular response to organonitrogen compound	5	15	1	KLF15	0.334375	0.868636
BP	F9-spec	GO:1901652	18	response to peptide	5	17	1	KLF15	0.295037	0.739715
BP	F9-spec	GO:1901653	18	cellular response to peptide	6	7	1	KLF15	0.716518	0.739715
BP	F7-spec	GO:0006919	19	activation of cysteine-type endopeptidase activity involved in apoptotic process	13	7	3	HIP1,S100A8,S100A9	1.74141	0.0475379
BP	F7-spec	GO:0010608	19	posttranscriptional regulation of gene expression	6	9	5	DKC1,GEMIN5,MKNK1,NEURL1,S100A9	2.25738	0.023983
BP	F7-spec	GO:0043085	19	positive regulation of catalytic activity	4	37	16	DKC1,DUSP7,FZD8,GNAT1,GTF2F1,HIP1,IRS2,NEURL1,PLXNB1,POT1,RAD50,RAPGEF3,S100A8,S100A9,TBC1D2,TBC1D4	1.7571	0.0339848
BP	F7-spec	GO:0043281	19	regulation of cysteine-type endopeptidase activity involved in apoptotic process	10	9	4	CD44,HIP1,S100A8,S100A9	1.80591	0.0648786
BP	F7-spec	GO:0051347	19	positive regulation of transferase activity	5	13	6	DKC1,DUSP7,FZD8,NEURL1,POT1,RAD50	1.87537	0.217729
BP	F7-spec	GO:2000116	19	regulation of cysteine-type endopeptidase activity	9	14	4	CD44,HIP1,S100A8,S100A9	1.16094	0.0648786
BP	F9-spec	GO:0043085	19	positive regulation of catalytic activity	4	37	4	CDC42EP1,MSH6,PCNX2,PIK3CB	0.54223	0.987136
BP	F9-spec	GO:0051347	19	positive regulation of transferase activity	5	13	1	PIK3CB	0.385817	0.979554
BP	F7-spec	GO:0006886	20	intracellular protein transport	6	19	2	TBC1D2,TBC1D4	0.427715	0.799651
BP	F7-spec	GO:0008104	20	protein localization	3	33	9	HIP1,IL1RAP,KIF5A,PCLO,PLOD3,POT1,SHROOM3,TBC1D2,TBC1D4	1.10817	0.624576
BP	F7-spec	GO:0033157	20	regulation of intracellular protein transport	7	9	1	RAPGEF3	0.451477	0.864559
BP	F7-spec	GO:0034613	20	cellular protein localization	4	19	3	POT1,TBC1D2,TBC1D4	0.641572	0.926697
BP	F9-spec	GO:0006886	20	intracellular protein transport	6	19	4	COPB2,RPSA,STYX,TSNARE1	1.05592	0.156215
BP	F9-spec	GO:0008104	20	protein localization	3	33	7	COPB2,DDX42,GRIPAP1,RPSA,STYX,TSNARE1,TTC7B	1.06392	0.669146
BP	F9-spec	GO:0033157	20	regulation of intracellular protein transport	7	9	4	MIEF1,NPEPPS,PPM1B,YOD1	2.22917	0.0313824
BP	F9-spec	GO:0034613	20	cellular protein localization	4	19	6	COPB2,GRIPAP1,RPSA,STYX,TSNARE1,TTC7B	1.58388	0.222353
BP	F9-spec	GO:0072657	20	protein localization to membrane	5	16	3	GRIPAP1,RPSA,TTC7B	0.94043	0.258447
BP	F9-spec	GO:0090002	20	establishment of protein localization to plasma membrane	7	3	2	GRIPAP1,TTC7B	3.34375	0.0392523
BP	F9-spec	GO:0090150	20	establishment of protein localization to membrane	6	5	3	GRIPAP1,RPSA,TTC7B	3.00937	0.0261257
BP	F9-spec	GO:1903533	20	regulation of protein targeting	8	4	3	MIEF1,NPEPPS,PPM1B	3.76172	0.0261257
CC	F7-spec	GO:0005634	1	nucleus	7	94	36	ADCY10,CBX8,CDC5L,DHX29,DKC1,DUSP7,FAM83G,GEMIN5,GTF2F1,HDAC11,HIP1,HLCS,KHDRBS2,KRT9,MKNK1,NAV3,NEDD9,NFU1,PITX1,POT1,PRKDC,RAD50,RBM25,RNASEH2A,S100A8,S100A9,SMARCA4,TACC2,TBC1D2,TEX12,TMEM201,TRIM25,TTN,ZBTB18,ZMYND11,ZNF830	1.52719	0.00799777
CC	F7-spec	GO:0043229	1	intracellular organelle	5	160	58	ACAN,ADCY10,AGPAT1,ATP13A3,CBX8,CCDC40,CD44,CDC5L,CRACR2A,DHX29,DKC1,DUSP7,FAAH2,FAM83G,FZD8,GEMIN5,GPR84,GTF2F1,HDAC11,HIP1,HLCS,KHDRBS2,KIF5A,KRT32,KRT9,MKNK1,MRM1,MYH14,MYLK,NAV3,NEDD9,NFU1,PCLO,PITX1,PLOD3,PNPLA8,POT1,PRKDC,RAD50,RAPGEF3,RBM25,RNASEH2A,S100A8,S100A9,SHROOM3,SMARCA4,TACC2,TBC1D2,TBC1D4,TEC,TEX12,TGM4,TMEM201,TRIM25,TTN,ZBTB18,ZMYND11,ZNF830	1.44552	0.200429
CC	F7-spec	GO:0043231	1	intracellular membrane-bounded organelle	6	134	45	ACAN,ADCY10,AGPAT1,ATP13A3,CBX8,CD44,CDC5L,DHX29,DKC1,DUSP7,FAM83G,FZD8,GEMIN5,GTF2F1,HDAC11,HIP1,HLCS,KHDRBS2,KRT9,MKNK1,MRM1,NAV3,NEDD9,NFU1,PITX1,PLOD3,PNPLA8,POT1,PRKDC,RAD50,RBM25,RNASEH2A,S100A8,S100A9,SMARCA4,TACC2,TBC1D2,TEX12,TGM4,TMEM201,TRIM25,TTN,ZBTB18,ZMYND11,ZNF830	1.33914	0.293321
CC	F7-spec	GO:0005694	2	chromosome	7	18	12	CBX8,CDC5L,HLCS,POT1,PRKDC,RAD50,SMARCA4,TEX12,TTN,ZBTB18,ZMYND11,ZNF830	2.65844	0.000150875
CC	F7-spec	GO:0005856	2	cytoskeleton	7	35	19	ADCY10,CCDC40,HIP1,KIF5A,KRT32,KRT9,MYH14,MYLK,NEDD9,PCLO,RAPGEF3,S100A8,S100A9,SHROOM3,TACC2,TEC,TMEM201,TTN,ZBTB18	2.16473	0.000223577
CC	F7-spec	GO:0015630	2	microtubule cytoskeleton	8	18	7	ADCY10,KIF5A,NEDD9,SHROOM3,TACC2,TMEM201,ZBTB18	1.55075	0.170423
CC	F7-spec	GO:0005622	3	intracellular	3	193	67	ACAN,ADCY10,AGPAT1,ATP13A3,CAPN9,CBX8,CCDC40,CD44,CDC5L,CRACR2A,DHX29,DKC1,DOK6,DUSP7,FAAH2,FAM83G,FZD8,GEMIN5,GNAT1,GPR84,GRM5,GTF2F1,HDAC11,HIP1,HLCS,IRS2,KHDRBS2,KIF5A,KRT32,KRT9,MKNK1,MRM1,MYH14,MYLK,NAV3,NEDD9,NEURL1,NFU1,PCLO,PFAS,PITX1,PLOD3,PLXNB1,PNPLA8,POT1,PRKDC,RAD50,RAPGEF3,RBM25,RNASEH2A,S100A8,S100A9,SHROOM3,SMARCA4,TACC2,TBC1D2,TBC1D4,TEC,TEX12,TGM4,TMEM201,TRIM25,TTN,UBR1,ZBTB18,…	1.38432	0.106012
CC	F7-spec	GO:0031252	3	cell leading edge	3	18	3	MYLK,NEDD9,RAPGEF3	0.664609	0.168801
CC	F7-spec	GO:0005929	4	cilium	4	8	5	ADCY10,CCDC40,GNAT1,HTR6,KIF5A	2.49228	0.0260388
CC	F7-spec	GO:0030027	4	lamellipodium	4	8	3	MYLK,NEDD9,RAPGEF3	1.49537	0.0153334
CC	F7-spec	GO:0042995	4	cell projection	3	22	12	ADCY10,CCDC40,GNAT1,GRM5,HTR6,KIF5A,MYH14,MYLK,NEDD9,NEURL1,RAPGEF3,SLC6A14	2.17508	0.0243215
CC	F7-spec	GO:0031090	5	organelle membrane	3	99	9	CD44,GNAT1,GPR84,HIP1,NAV3,PLOD3,PNPLA8,TBC1D4,TMEM201	0.362514	0.718903
CC	F7-spec	GO:0000139	6	Golgi membrane	9	12	1	PNPLA8	0.332305	0.970839
CC	F7-spec	GO:0005737	7	cytoplasm	5	151	52	ACAN,ADCY10,AGPAT1,CAPN9,CCDC40,CD44,CDC5L,CRACR2A,DHX29,DKC1,DOK6,DUSP7,FAM83G,FZD8,GEMIN5,GNAT1,GPR84,GRM5,HIP1,HLCS,IRS2,KIF5A,KRT32,KRT9,MKNK1,MRM1,MYH14,MYLK,NEDD9,NEURL1,NFU1,PCLO,PFAS,PITX1,PLOD3,PNPLA8,PRKDC,RAPGEF3,RBM25,RNASEH2A,S100A8,S100A9,SHROOM3,TACC2,TBC1D2,TBC1D4,TEC,TGM4,TMEM201,TRIM25,TTN,UBR1	1.37323	0.599077
CC	F7-spec	GO:0005829	7	cytosol	7	76	30	ADCY10,CD44,DOK6,DUSP7,FAM83G,GEMIN5,GNAT1,HIP1,HLCS,IRS2,KIF5A,KRT32,KRT9,MKNK1,MYH14,MYLK,NEDD9,NFU1,PFAS,PRKDC,RNASEH2A,S100A8,S100A9,TACC2,TBC1D2,TBC1D4,TEC,TRIM25,TTN,UBR1	1.57407	0.0297843
CC	F7-spec	GO:0030529	7	intracellular ribonucleoprotein complex	5	107	5	CDC5L,DHX29,DKC1,GEMIN5,RBM25	0.186339	0.313459
CC	F7-spec	GO:0000228	8	nuclear chromosome	10	13	9	CBX8,CDC5L,POT1,PRKDC,RAD50,SMARCA4,TEX12,TTN,ZBTB18	2.76068	0.000785121
CC	F7-spec	GO:0000794	8	condensed nuclear chromosome	11	3	3	RAD50,TEX12,TTN	3.98765	0.0153334
CC	F7-spec	GO:0005654	8	nucleoplasm	10	54	23	CBX8,CDC5L,DKC1,DUSP7,GEMIN5,GTF2F1,HDAC11,KHDRBS2,MKNK1,NEDD9,NFU1,POT1,PRKDC,RAD50,RBM25,RNASEH2A,S100A9,SMARCA4,TACC2,TRIM25,ZBTB18,ZMYND11,ZNF830	1.69845	0.00150219
CC	F7-spec	GO:0005730	8	nucleolus	10	15	4	DKC1,PITX1,PRKDC,SMARCA4	1.06337	0.60216
CC	F7-spec	GO:0016604	8	nuclear body	12	17	6	CDC5L,DKC1,GEMIN5,RBM25,TRIM25,ZNF830	1.40741	0.0183681
CC	F7-spec	GO:0031981	8	nuclear lumen	9	63	27	CBX8,CDC5L,DKC1,DUSP7,GEMIN5,GTF2F1,HDAC11,HLCS,KHDRBS2,MKNK1,NEDD9,NFU1,PITX1,POT1,PRKDC,RAD50,RBM25,RNASEH2A,S100A9,SMARCA4,TACC2,TEX12,TRIM25,TTN,ZBTB18,ZMYND11,ZNF830	1.70899	0.000580347
CC	F7-spec	GO:0005913	9	cell-cell adherens junction	4	9	2	DHX29,TRIM25	0.886145	0.705297
CC	F7-spec	GO:1990234	10	transferase complex	3	14	3	CBX8,GTF2F1,UBR1	0.854497	0.322417
CC	F9-spec	GO:0005634	1	nucleus	7	94	34	APOBEC3B,ASCC3,BRPF3,CAMK1D,CAND1,DDX42,DTX3L,EPHB2,EPS15L1,GRIPAP1,HMGN2,IGF2R,INTS10,KDM4C,KDM7A,KLF15,MICU2,MSH6,NOTCH2,NPEPPS,NPIPB6,PIK3CB,PPM1B,RNH1,RPSA,SBDS,SETX,STYX,TBL1Y,TRDMT1,UBE2NL,USP39,YOD1,ZNF652	1.82547	0.000140464
CC	F9-spec	GO:0043229	1	intracellular organelle	5	160	49	ABCA13,APOBEC3B,ASCC3,ATP7B,BRPF3,CAMK1D,CAND1,CD164,CDC42EP1,CDK5RAP2,COPB2,COX4I2,DDX42,DNAH9,DTX3L,ECM1,ENPP4,EPHB2,EPS15L1,GIMAP7,GRIPAP1,HMGN2,IGF2R,INTS10,KDM4C,KDM7A,KLF15,MICU2,MIEF1,MSH6,MUC5B,NOTCH2,NPEPPS,NPIPB6,PATJ,PIK3CB,PPM1B,RNH1,RPSA,SBDS,SETX,STYX,TBL1Y,TRDMT1,UBE2NL,UPK3A,USP39,YOD1,ZNF652	1.54561	0.0487208
CC	F9-spec	GO:0043231	1	intracellular membrane-bounded organelle	6	134	44	ABCA13,APOBEC3B,ASCC3,ATP7B,BRPF3,CAMK1D,CAND1,CD164,CDK5RAP2,COPB2,COX4I2,DDX42,DTX3L,EPHB2,EPS15L1,GIMAP7,GRIPAP1,HMGN2,IGF2R,INTS10,KDM4C,KDM7A,KLF15,MICU2,MIEF1,MSH6,MUC5B,NOTCH2,NPEPPS,NPIPB6,PIK3CB,PPM1B,RNH1,RPSA,SBDS,SETX,STYX,TBL1Y,TRDMT1,UBE2NL,UPK3A,USP39,YOD1,ZNF652	1.65718	0.00236271
CC	F9-spec	GO:0005694	2	chromosome	7	18	4	HMGN2,KDM4C,MSH6,SETX	1.12153	0.493493
CC	F9-spec	GO:0005856	2	cytoskeleton	7	35	5	CDC42EP1,CDK5RAP2,DNAH9,PATJ,SBDS	0.720982	0.897161
CC	F9-spec	GO:0015630	2	microtubule cytoskeleton	8	18	4	CDK5RAP2,DNAH9,PATJ,SBDS	1.12153	0.540762
CC	F9-spec	GO:0005622	3	intracellular	3	193	57	ABCA13,APOBEC3B,ASCC3,ATP7B,BRPF3,CAMK1D,CAND1,CD164,CDC42EP1,CDK5RAP2,COPB2,COX4I2,CTPS1,DDX42,DNAH9,DTX3L,ECM1,ENPP4,EPHB2,EPS15L1,GIMAP7,GRIPAP1,HMGN2,IGF2R,INTS10,KDM4C,KDM7A,KLF15,KLHL11,METAP2,MICU2,MIEF1,MSH6,MUC5B,NOTCH2,NPEPPS,NPIPB6,PAICS,PATJ,PIK3CB,PLCH2,PPM1B,RNH1,RPSA,SBDS,SETX,STYX,TBL1Y,TRDMT1,TSNARE1,TTC7B,UBE2NL,UPK3A,USP39,WDR87,YOD1,ZNF652	1.49053	0.00625993
CC	F9-spec	GO:0005929	4	cilium	4	8	1	DNAH9	0.630859	0.832772
CC	F9-spec	GO:0042995	4	cell projection	3	22	3	DNAH9,EPHB2,SETX	0.68821	0.944057
CC	F9-spec	GO:0031090	5	organelle membrane	3	99	11	ABCA13,ATP7B,CD164,COPB2,COX4I2,ENPP4,IGF2R,MICU2,MIEF1,NOTCH2,SLC39A8	0.560764	0.13844
CC	F9-spec	GO:0000139	6	Golgi membrane	9	12	4	ATP7B,COPB2,IGF2R,NOTCH2	1.68229	0.197071
CC	F9-spec	GO:0005765	6	lysosomal membrane	11	7	3	ABCA13,CD164,IGF2R	2.16295	0.196886
CC	F9-spec	GO:0005774	6	vacuolar membrane	9	8	3	ABCA13,CD164,IGF2R	1.89258	0.25517
CC	F9-spec	GO:0005737	7	cytoplasm	5	151	48	ABCA13,ASCC3,ATP7B,BRPF3,CAMK1D,CAND1,CD164,CDC42EP1,CDK5RAP2,COPB2,COX4I2,CTPS1,DDX42,DNAH9,DTX3L,ECM1,ENPP4,EPHB2,EPS15L1,GIMAP7,GRIPAP1,HMGN2,IGF2R,KLHL11,METAP2,MICU2,MIEF1,MSH6,MUC5B,NOTCH2,NPEPPS,PAICS,PATJ,PIK3CB,PLCH2,PPM1B,RNH1,RPSA,SBDS,SETX,STYX,TRDMT1,TSNARE1,TTC7B,UBE2NL,UPK3A,WDR87,YOD1	1.6043	0.0357549
CC	F9-spec	GO:0005829	7	cytosol	7	76	25	ASCC3,BRPF3,CAND1,CDK5RAP2,COPB2,CTPS1,DDX42,DTX3L,EPHB2,EPS15L1,GIMAP7,GRIPAP1,METAP2,MSH6,NPEPPS,PAICS,PATJ,PIK3CB,PPM1B,RNH1,RPSA,SBDS,STYX,TTC7B,YOD1	1.66016	0.0241533
CC	F9-spec	GO:0030529	7	intracellular ribonucleoprotein complex	5	107	2	RPSA,USP39	0.0943341	0.835118
CC	F9-spec	GO:0000228	8	nuclear chromosome	10	13	3	KDM4C,MSH6,SETX	1.16466	0.493695
CC	F9-spec	GO:0005654	8	nucleoplasm	10	54	20	ASCC3,BRPF3,CAND1,DDX42,DTX3L,GRIPAP1,INTS10,KDM4C,KDM7A,MSH6,NOTCH2,NPIPB6,RNH1,RPSA,SBDS,SETX,STYX,TBL1Y,TRDMT1,USP39	1.86921	0.000899004
CC	F9-spec	GO:0005730	8	nucleolus	10	15	5	KDM7A,PIK3CB,PPM1B,SBDS,SETX	1.68229	0.191305
CC	F9-spec	GO:0016604	8	nuclear body	12	17	2	DDX42,SETX	0.59375	0.622312
CC	F9-spec	GO:0031981	8	nuclear lumen	9	63	22	ASCC3,BRPF3,CAND1,DDX42,DTX3L,GRIPAP1,INTS10,KDM4C,KDM7A,MSH6,NOTCH2,NPIPB6,PIK3CB,PPM1B,RNH1,RPSA,SBDS,SETX,STYX,TBL1Y,TRDMT1,USP39	1.7624	0.00154622
CC	F9-spec	GO:0005913	9	cell-cell adherens junction	4	9	4	ABCF3,CDC42EP1,EPS15L1,PAICS	2.24306	0.0803184
CC	F9-spec	GO:0031461	10	cullin-RING ubiquitin ligase complex	6	3	2	CAND1,KLHL11	3.36458	0.038767
CC	F9-spec	GO:1990234	10	transferase complex	3	14	5	BRPF3,CAND1,INTS10,KLHL11,PIK3CB	1.80246	0.00909681
MF	F7-spec	GO:0098632	1	protein binding involved in cell-cell adhesion	4	9	2	DHX29,TRIM25	0.870871	0.716178
MF	F7-spec	GO:0098641	1	cadherin binding involved in cell-cell adhesion	5	9	2	DHX29,TRIM25	0.870871	0.716178
MF	F7-spec	GO:0003779	2	actin binding	4	8	6	HIP1,MYH14,MYLK,SHROOM3,TMEM201,TTN	2.93919	0.0198733
MF	F7-spec	GO:0008092	2	cytoskeletal protein binding	3	15	9	HIP1,KIF5A,MYH14,MYLK,S100A8,S100A9,SHROOM3,TMEM201,TTN	2.35135	0.0186168
MF	F7-spec	GO:0008134	2	transcription factor binding	3	12	6	CDC5L,GTF2F1,HDAC11,PITX1,PRKDC,SMARCA4	1.95946	0.0825196
MF	F7-spec	GO:0019900	2	kinase binding	4	9	5	CDC5L,GNAT1,IL1RAP,IRS2,TTN	2.17718	0.0502677
MF	F7-spec	GO:0019901	2	protein kinase binding	5	11	5	CDC5L,GNAT1,IL1RAP,IRS2,TTN	1.78133	0.0502677
MF	F7-spec	GO:0051015	2	actin filament binding	5	6	5	HIP1,MYH14,SHROOM3,TMEM201,TTN	3.26577	0.00467299
MF	F7-spec	GO:0000977	3	RNA polymerase II regulatory region sequence-specific DNA binding	8	4	3	PITX1,SMARCA4,ZMYND11	2.93919	0.0161138
MF	F7-spec	GO:0001012	3	RNA polymerase II regulatory region DNA binding	7	3	3	PITX1,SMARCA4,ZMYND11	3.91892	0.0161138
MF	F7-spec	GO:0001882	4	nucleoside binding	3	41	18	ADCY10,ATP13A3,DHX29,GNAT1,HLCS,KIF5A,MKNK1,MYH14,MYLK,NAV3,PFAS,PNPLA8,PRKDC,PTK7,RAD50,SMARCA4,TEC,TTN	1.7205	0.00612773
MF	F7-spec	GO:0001883	4	purine nucleoside binding	4	42	18	ADCY10,ATP13A3,DHX29,GNAT1,HLCS,KIF5A,MKNK1,MYH14,MYLK,NAV3,PFAS,PNPLA8,PRKDC,PTK7,RAD50,SMARCA4,TEC,TTN	1.67954	0.00612773
MF	F7-spec	GO:0003676	4	nucleic acid binding	3	44	18	CBX8,CDC5L,DHX29,DKC1,GEMIN5,GTF2F1,KHDRBS2,MRM1,PITX1,POT1,PRKDC,RAD50,RBM25,RNASEH2A,SMARCA4,ZBTB18,ZMYND11,ZNF830	1.60319	0.0246829
MF	F7-spec	GO:0003723	4	RNA binding	4	20	8	CBX8,DHX29,DKC1,GEMIN5,KHDRBS2,MRM1,RBM25,RNASEH2A	1.56757	0.104251
MF	F7-spec	GO:0032549	4	ribonucleoside binding	4	41	18	ADCY10,ATP13A3,DHX29,GNAT1,HLCS,KIF5A,MKNK1,MYH14,MYLK,NAV3,PFAS,PNPLA8,PRKDC,PTK7,RAD50,SMARCA4,TEC,TTN	1.7205	0.00612773
MF	F7-spec	GO:0043565	4	sequence-specific DNA binding	5	10	7	CDC5L,PITX1,POT1,RAD50,SMARCA4,ZBTB18,ZMYND11	2.74324	0.00338574
MF	F7-spec	GO:0004721	5	phosphoprotein phosphatase activity	6	4	1	DUSP7	0.97973	0.694427
MF	F7-spec	GO:0042578	5	phosphoric ester hydrolase activity	4	5	1	DUSP7	0.783784	0.832304
MF	F7-spec	GO:0016462	7	pyrophosphatase activity	5	23	7	ATP13A3,DHX29,GNAT1,KIF5A,MYH14,RAD50,SMARCA4	1.19271	0.365074
MF	F7-spec	GO:0016887	7	ATPase activity	7	18	6	ATP13A3,DHX29,KIF5A,MYH14,RAD50,SMARCA4	1.30631	0.197806
MF	F7-spec	GO:0017111	7	nucleoside-triphosphatase activity	6	21	7	ATP13A3,DHX29,GNAT1,KIF5A,MYH14,RAD50,SMARCA4	1.30631	0.316282
MF	F7-spec	GO:0016301	8	kinase activity	4	16	8	IRS2,MKNK1,MYLK,PRKDC,PTK7,RAD50,TEC,TTN	1.95946	0.0267815
MF	F7-spec	GO:0016773	8	phosphotransferase activity, alcohol group as acceptor	4	14	7	IRS2,MKNK1,MYLK,PRKDC,PTK7,TEC,TTN	1.95946	0.0385502
MF	F7-spec	GO:0000166	9	nucleotide binding	4	50	20	ADCY10,ATP13A3,DHX29,GNAT1,HLCS,KIF5A,MKNK1,MYH14,MYLK,NAV3,PFAS,PNPLA8,PRKDC,PTK7,RAD50,RAPGEF3,RBM25,SMARCA4,TEC,TTN	1.56757	0.0127269
MF	F7-spec	GO:0005524	9	ATP binding	8	38	17	ADCY10,ATP13A3,DHX29,HLCS,KIF5A,MKNK1,MYH14,MYLK,NAV3,PFAS,PNPLA8,PRKDC,PTK7,RAD50,SMARCA4,TEC,TTN	1.7532	0.00638377
MF	F7-spec	GO:0017076	9	purine nucleotide binding	5	44	19	ADCY10,ATP13A3,DHX29,GNAT1,HLCS,KIF5A,MKNK1,MYH14,MYLK,NAV3,PFAS,PNPLA8,PRKDC,PTK7,RAD50,RAPGEF3,SMARCA4,TEC,TTN	1.69226	0.00582537
MF	F7-spec	GO:0030554	9	adenyl nucleotide binding	6	40	18	ADCY10,ATP13A3,DHX29,HLCS,KIF5A,MKNK1,MYH14,MYLK,NAV3,PFAS,PNPLA8,PRKDC,PTK7,RAD50,RAPGEF3,SMARCA4,TEC,TTN	1.76351	0.00441373
MF	F7-spec	GO:0035639	9	purine ribonucleoside triphosphate binding	4	57	18	ADCY10,ATP13A3,DHX29,GNAT1,HLCS,KIF5A,MKNK1,MYH14,MYLK,NAV3,PFAS,PNPLA8,PRKDC,PTK7,RAD50,SMARCA4,TEC,TTN	1.23755	0.00441373
MF	F7-spec	GO:0004888	10	transmembrane signaling receptor activity	4	13	8	CD44,FZD8,GPR19,GPR84,GRM5,HTR6,IL1RAP,PLXNB1	2.41164	0.0026087
MF	F7-spec	GO:0004930	10	G-protein coupled receptor activity	5	7	5	FZD8,GPR19,GPR84,GRM5,HTR6	2.79923	0.00467299
MF	F7-spec	GO:0038023	10	signaling receptor activity	3	32	9	CD44,FZD8,GPR19,GPR84,GRM5,HTR6,IL1RAP,PLXNB1,PTK7	1.1022	0.0186168
MF	F9-spec	GO:0098632	1	protein binding involved in cell-cell adhesion	4	9	4	ABCF3,CDC42EP1,EPS15L1,PAICS	2.22222	0.0823988
MF	F9-spec	GO:0098641	1	cadherin binding involved in cell-cell adhesion	5	9	4	ABCF3,CDC42EP1,EPS15L1,PAICS	2.22222	0.0823988
MF	F9-spec	GO:0008092	2	cytoskeletal protein binding	3	15	2	CDK5RAP2,SBDS	0.666667	0.908126
MF	F9-spec	GO:0008134	2	transcription factor binding	3	12	1	CAND1	0.416667	0.948715
MF	F9-spec	GO:0019900	2	kinase binding	4	9	1	CDK5RAP2	0.555556	0.869975
MF	F9-spec	GO:0019901	2	protein kinase binding	5	11	1	CDK5RAP2	0.454545	0.869975
MF	F9-spec	GO:0043236	2	laminin binding	3	6	1	ECM1	0.833333	0.675166
MF	F9-spec	GO:0001882	4	nucleoside binding	3	41	15	ABCA13,ABCF3,ASCC3,ATP7B,CAMK1D,CTPS1,DDX42,DNAH9,EPHB2,GIMAP7,MIEF1,MSH6,PAICS,PIK3CB,SETX	1.82927	0.00758695
MF	F9-spec	GO:0001883	4	purine nucleoside binding	4	42	15	ABCA13,ABCF3,ASCC3,ATP7B,CAMK1D,CTPS1,DDX42,DNAH9,EPHB2,GIMAP7,MIEF1,MSH6,PAICS,PIK3CB,SETX	1.78571	0.00758695
MF	F9-spec	GO:0003676	4	nucleic acid binding	3	44	11	CDK5RAP2,ELAVL3,ERVK-7,HMGN2,KLF15,MSH6,SBDS,SETX,TBL1Y,TRDMT1,ZNF652	1.25	0.322927
MF	F9-spec	GO:0003723	4	RNA binding	4	20	3	ELAVL3,SBDS,TRDMT1	0.75	0.803763
MF	F9-spec	GO:0032549	4	ribonucleoside binding	4	41	15	ABCA13,ABCF3,ASCC3,ATP7B,CAMK1D,CTPS1,DDX42,DNAH9,EPHB2,GIMAP7,MIEF1,MSH6,PAICS,PIK3CB,SETX	1.82927	0.00758695
MF	F9-spec	GO:0043565	4	sequence-specific DNA binding	5	10	1	SETX	0.5	0.896813
MF	F9-spec	GO:0004721	5	phosphoprotein phosphatase activity	6	4	3	PPM1B,PPM1J,STYX	3.75	0.0262709
MF	F9-spec	GO:0004722	5	protein serine/threonine phosphatase activity	7	2	2	PPM1B,PPM1J	5	0.0394464
MF	F9-spec	GO:0042578	5	phosphoric ester hydrolase activity	4	5	4	PLCH2,PPM1B,PPM1J,STYX	4	0.0159036
MF	F9-spec	GO:0004177	6	aminopeptidase activity	6	2	2	METAP2,NPEPPS	5	0.0394464
MF	F9-spec	GO:0036459	6	thiol-dependent ubiquitinyl hydrolase activity	7	2	2	USP39,YOD1	5	0.0394464
MF	F9-spec	GO:0101005	6	ubiquitinyl hydrolase activity	3	3	2	USP39,YOD1	3.33333	0.0394464
MF	F9-spec	GO:0016462	7	pyrophosphatase activity	5	23	10	ABCA13,ABCF3,ASCC3,ATP7B,DDX42,DNAH9,ENPP4,GIMAP7,MSH6,SETX	2.17391	0.00651812
MF	F9-spec	GO:0016887	7	ATPase activity	7	18	7	ABCA13,ABCF3,ASCC3,ATP7B,DDX42,DNAH9,MSH6	1.94444	0.0231098
MF	F9-spec	GO:0017111	7	nucleoside-triphosphatase activity	6	21	9	ABCA13,ABCF3,ASCC3,ATP7B,DDX42,DNAH9,GIMAP7,MSH6,SETX	2.14286	0.0160856
MF	F9-spec	GO:0016301	8	kinase activity	4	16	4	CAMK1D,EPHB2,IGF2R,PIK3CB	1.25	0.401828
MF	F9-spec	GO:0016773	8	phosphotransferase activity, alcohol group as acceptor	4	14	4	CAMK1D,EPHB2,IGF2R,PIK3CB	1.42857	0.299321
MF	F9-spec	GO:0032452	8	histone demethylase activity	3	3	2	KDM4C,KDM7A	3.33333	0.0394464
MF	F9-spec	GO:0032454	8	histone demethylase activity (H3-K9 specific)	4	2	2	KDM4C,KDM7A	5	0.0394464
MF	F9-spec	GO:0000166	9	nucleotide binding	4	50	17	ABCA13,ABCF3,ASCC3,ATP7B,CAMK1D,CTPS1,DDX42,DNAH9,ELAVL3,EPHB2,FAM114A2,GIMAP7,MIEF1,MSH6,PAICS,PIK3CB,SETX	1.7	0.00967993
MF	F9-spec	GO:0005524	9	ATP binding	8	38	13	ABCA13,ABCF3,ASCC3,ATP7B,CAMK1D,CTPS1,DDX42,DNAH9,EPHB2,MSH6,PAICS,PIK3CB,SETX	1.71053	0.0255953
MF	F9-spec	GO:0017076	9	purine nucleotide binding	5	44	16	ABCA13,ABCF3,ASCC3,ATP7B,CAMK1D,CTPS1,DDX42,DNAH9,EPHB2,FAM114A2,GIMAP7,MIEF1,MSH6,PAICS,PIK3CB,SETX	1.81818	0.00593083
MF	F9-spec	GO:0030554	9	adenyl nucleotide binding	6	40	14	ABCA13,ABCF3,ASCC3,ATP7B,CAMK1D,CTPS1,DDX42,DNAH9,EPHB2,MIEF1,MSH6,PAICS,PIK3CB,SETX	1.75	0.0159998
MF	F9-spec	GO:0035639	9	purine ribonucleoside triphosphate binding	4	57	14	ABCA13,ABCF3,ASCC3,ATP7B,CAMK1D,CTPS1,DDX42,DNAH9,EPHB2,GIMAP7,MSH6,PAICS,PIK3CB,SETX	1.22807	0.0159998
MF	F9-spec	GO:0004714	10	transmembrane receptor protein tyrosine kinase activity	7	2	2	EPHB2,IGF2R	5	0.0394464
MF	F9-spec	GO:0004888	10	transmembrane signaling receptor activity	4	13	2	EPHB2,IGF2R	0.769231	0.731103
MF	F9-spec	GO:0004930	10	G-protein coupled receptor activity	5	7	1	IGF2R	0.714286	0.741272
MF	F9-spec	GO:0038023	10	signaling receptor activity	3	32	3	EPHB2,IGF2R,NOTCH2	0.46875	0.73724

## Sheet: Table_S4B
Table S4.B. Clusters of GO terms associated with proteins specific for fraction F7 and F9 (GO terms included in clusters are listed in Table S4.A)
GO domain	Pair (A vs B)	Cluster ID	Total Number of GO Terms in Cluster	Number of genes in Subset A	Number of genes in Subset B	Total number of genes in Reference to Subset A	Total number of genes in Reference to Subset B	Enrichment of Subset A vs. Subset B (ratio)	Enrichment of Subset A vs. Subset B (p-value)	Description
BP	F9-spec_vs_F7-spec	7	3	4	1	59	75	5.031	0.176	ribosome assembly
BP	F9-spec_vs_F7-spec	9	3	5	4	59	75	1.584	0.514	ion transmembrane transport
BP	F9-spec_vs_F7-spec	20	8	11	10	59	75	1.395	0.4899	protein transport and localization
BP	F9-spec_vs_F7-spec	5	12	20	20	59	75	1.269	0.5881	protein modification
BP	F9-spec_vs_F7-spec	2	27	27	31	59	75	1.107	0.7546	regulation of RNA and DNA metabolism
BP	F9-spec_vs_F7-spec	1	8	16	19	59	75	1.07	1	biosynthesis of nucleic acids
BP	F9-spec_vs_F7-spec	8	14	20	24	59	75	1.059	1	chromosome organization
BP	F9-spec_vs_F7-spec	6	11	31	39	59	75	1.01	1	metabolic processes
BP	F9-spec_vs_F7-spec	11	5	2	3	59	75	0.848	1	cellular response to stress
BP	F9-spec_vs_F7-spec	17	2	4	6	59	75	0.848	1	muscle contraction and gamete generation
BP	F9-spec_vs_F7-spec	14	30	19	34	59	75	0.712	0.3281	differentiation
BP	F9-spec_vs_F7-spec	4	5	15	28	59	75	0.682	0.3746	intracellular signal transduction
BP	F9-spec_vs_F7-spec	3	7	2	4	59	75	0.638	0.6966	regulation of cell cycle
BP	F9-spec_vs_F7-spec	13	11	9	22	59	75	0.522	0.1576	development and morphogenesis
BP	F9-spec_vs_F7-spec	10	14	11	28	59	75	0.501	0.0956	cell cycle regulation
BP	F9-spec_vs_F7-spec	12	8	4	15	59	75	0.341	0.0802	response to stimulus
BP	F9-spec_vs_F7-spec	18	16	4	15	59	75	0.341	0.0802	cellular respone to cytokine and hormone
BP	F9-spec_vs_F7-spec	15	1	1	4	59	75	0.32	0.3897	regulation of membrane potential
BP	F9-spec_vs_F7-spec	19	6	4	19	59	75	0.27	0.0203	regulation of transferase and endopeptidase activity
BP	F9-spec_vs_F7-spec	16	2	0	3	59	75	0	0.259	leukocyte aggregation
CC	F9-spec_vs_F7-spec	6	3	6	1	59	69	6.932	0.05546	Golgi and vacuolar membrane
CC	F9-spec_vs_F7-spec	9	1	4	2	59	69	2.325	0.41943	cell-cell adherens junction
CC	F9-spec_vs_F7-spec	10	2	5	3	59	69	1.94	0.47453	transferase complex
CC	F9-spec_vs_F7-spec	5	1	11	9	59	69	1.426	0.48067	organelle membrane
CC	F9-spec_vs_F7-spec	7	3	49	52	59	69	1.102	0.78997	cytosol and ribonucleoprotein complex
CC	F9-spec_vs_F7-spec	3	2	57	67	59	69	0.995	1	intracellular and cell leading edge
CC	F9-spec_vs_F7-spec	1	3	49	58	59	69	0.988	1	nucleus and intracellular organelle
CC	F9-spec_vs_F7-spec	8	6	22	27	59	69	0.953	1	chromosome, nucleolus and nucleoplasm
CC	F9-spec_vs_F7-spec	2	3	9	29	59	69	0.365	0.01493	chromosome and cytoskeleton
CC	F9-spec_vs_F7-spec	4	3	3	12	59	69	0.295	0.05973	cilium and lamellipodium
MF	F9-spec_vs_F7-spec	6	3	4	0	42	50	>10	0.0491	aminopeptidase and ubiquitinyl hydrolase activity
MF	F9-spec_vs_F7-spec	5	3	4	1	42	50	4.694	0.1869	phosphoprotein phosphatase activity
MF	F9-spec_vs_F7-spec	1	2	4	2	42	50	2.36	0.4151	protein binding involved in cell-cell adhesion
MF	F9-spec_vs_F7-spec	7	3	10	7	42	50	1.692	0.4293	ATPase activity
MF	F9-spec_vs_F7-spec	9	5	17	20	42	50	1.012	1	ATP binding
MF	F9-spec_vs_F7-spec	4	6	24	32	42	50	0.894	0.8647	nucleotide and nucleic acid binding
MF	F9-spec_vs_F7-spec	8	4	6	8	42	50	0.894	1	kinase activity
MF	F9-spec_vs_F7-spec	10	4	3	9	42	50	0.4	0.224	signaling receptor activity
MF	F9-spec_vs_F7-spec	2	7	4	18	42	50	0.267	0.0279	cytoskeletal protein and protein kinase binding
MF	F9-spec_vs_F7-spec	3	2	0	3	42	50	0	0.2522	RNA polymerase II regulatory region DNA binding
